# Supplementary material for: 1-[2-(4-Nitrophenyl)-5-(5-phenyl-1,2-oxazol-3-yl)-1,2,3,4-tetrahydroquinolin-4-yl]pyrrolidin-2-one
Source: Acta Crystallogr Sect E Struct Rep Online. 2011 Jan 8;67(Pt 2):o308–9. doi: 10.1107/S1600536810054048 (PMC3051757; doi:10.1107/S1600536810054048)
Supplement: Supplementary file 2 [file e-67-0o308-Isup2.hkl]

#
# h,k,l, Fc-squared, Fo-squared, sigma(Fo-squared) and status flag
#
data_I
_shelx_title ' TRANS in P6(5)'
_shelx_refln_list_code          4
_shelx_F_calc_maximum      157.78
_exptl_crystal_F_000      1512.00
_reflns_d_resolution_high  0.7705
 
loop_
 _symmetry_equiv_pos_as_xyz
 'x, y, z'
 '-x, -y, z+1/2'
 '-y, x-y, z+1/3'
 '-x+y, -x, z+2/3'
 'x-y, x, z+1/6'
 'y, -x+y, z+5/6'
 
_cell_length_a    20.7530
_cell_length_b    20.7530
_cell_length_c    10.4460
_cell_angle_alpha  90.000
_cell_angle_beta   90.000
_cell_angle_gamma 120.000
 
_shelx_F_squared_multiplier     1.000
 
loop_
 _refln_index_h
 _refln_index_k
 _refln_index_l
 _refln_F_squared_calc
 _refln_F_squared_meas
 _refln_F_squared_sigma
 _refln_observed_status
  -2   3   0     1337.66     1181.59     37.47 o
  -1   3   0     8388.73     7779.27     35.54 o
   0   3   0       80.35       73.01      2.88 o
  -3   4   0     8582.17     9599.69     73.01 o
  -2   4   0       89.84       38.43      1.92 o
  -1   4   0     4995.73     6350.80     89.34 o
   0   4   0     8188.62    10145.33    152.74 o
  -4   5   0      762.48      856.89      5.76 o
  -3   5   0    14992.39    18960.17    223.83 o
  -2   5   0     2992.30     3059.64     25.94 o
  -1   5   0     8495.33     9441.18     80.69 o
   0   5   0     2924.08     3195.09     24.98 o
  -5   6   0      257.69      213.26      3.84 o
  -4   6   0     1877.36     1869.41     20.17 o
  -3   6   0      921.39     1002.91     11.53 o
  -2   6   0     4731.19     4861.80     48.99 o
  -1   6   0     8158.65     8926.28     87.42 o
   0   6   0      120.71      142.17      3.84 o
  -6   7   0     1449.75     1537.99     16.33 o
  -5   7   0       21.79        7.69      0.96 o
  -4   7   0     1278.14     1285.34     12.49 o
  -3   7   0       32.15       25.94      1.92 o
  -2   7   0     1050.59     1038.45      9.61 o
  -1   7   0      115.57      106.63      2.88 o
   0   7   0     1084.93     1159.49     12.49 o
  -7   8   0     2094.95     2163.36     22.09 o
  -6   8   0      735.57      662.84      6.72 o
  -5   8   0     3634.67     3792.61     35.54 o
  -4   8   0     2858.02     2936.68     29.78 o
  -3   8   0      934.51     1037.49      9.61 o
  -2   8   0     1048.19     1082.64     12.49 o
  -1   8   0      145.11      155.62      2.88 o
   0   8   0      115.01      114.32      2.88 o
  -8   9   0     2966.60     2968.38     29.78 o
  -7   9   0       17.61       18.25      1.92 o
  -6   9   0        7.62        0.96      3.84 o
  -5   9   0       18.20       17.29      1.92 o
  -4   9   0      287.12      278.59      3.84 o
  -3   9   0      277.27      320.85      4.80 o
  -2   9   0      149.17      131.61      2.88 o
  -1   9   0      499.72      523.55      7.69 o
   0   9   0      220.19      228.63      3.84 o
  -9  10   0     3477.90     3878.11     36.50 o
  -8  10   0      861.17      789.65      8.65 o
  -7  10   0     1848.19     2125.90     19.21 o
  -6  10   0     2238.62     2564.91     24.98 o
  -5  10   0      394.55      485.12      5.76 o
  -4  10   0       15.89       18.25      1.92 o
  -3  10   0      214.87      257.45      3.84 o
  -2  10   0      527.72      472.64      5.76 o
  -1  10   0      129.52      136.41      3.84 o
   0  10   0      126.37      149.86      3.84 o
 -10  11   0        6.32        5.76      2.88 o
  -9  11   0     6806.17     7611.16     71.09 o
  -8  11   0       60.75       90.30      3.84 o
  -7  11   0      997.89     1056.71     11.53 o
  -6  11   0     1628.09     1620.60     17.29 o
  -5  11   0     1835.26     2128.78     22.09 o
  -4  11   0     2253.96     2281.52     23.06 o
  -3  11   0     1455.16     1552.40     14.41 o
  -2  11   0      674.27      750.26      8.65 o
  -1  11   0     1109.76     1143.16     14.41 o
   0  11   0      290.29      262.26      4.80 o
 -11  12   0      185.41      150.82      4.80 o
 -10  12   0      618.88      623.46      7.69 o
  -9  12   0      121.32      113.36      3.84 o
  -8  12   0       28.48       31.70      2.88 o
  -7  12   0     1045.17     1025.96     12.49 o
  -6  12   0        0.27        0.00      0.96 o
  -5  12   0      749.39      768.51      8.65 o
  -4  12   0       80.85       68.21      2.88 o
  -3  12   0      292.14      250.73      4.80 o
  -2  12   0      670.51      669.57      8.65 o
  -1  12   0      170.55      153.70      3.84 o
   0  12   0      514.66      568.70      8.65 o
 -12  13   0      292.72      293.00      5.76 o
 -11  13   0       65.18       68.21      3.84 o
 -10  13   0     1386.87     1486.11     16.33 o
  -9  13   0      672.26      744.50     10.57 o
  -8  13   0       69.71       97.99      3.84 o
  -7  13   0       68.36       51.87      3.84 o
  -6  13   0     1588.97     1694.57     17.29 o
  -5  13   0      179.25      163.31      3.84 o
  -4  13   0      365.24      363.12      5.76 o
  -3  13   0      370.65      400.59      6.72 o
  -2  13   0       32.10       28.82      2.88 o
  -1  13   0       26.08       23.06      3.84 o
   0  13   0      123.45      146.02      4.80 o
 -13  14   0       63.24       63.40      3.84 o
 -12  14   0      377.41      398.67      6.72 o
 -11  14   0      246.33      225.75      4.80 o
 -10  14   0       76.63       74.93      3.84 o
  -9  14   0      928.78      935.66     11.53 o
  -8  14   0      516.38      594.64      8.65 o
  -7  14   0      489.13      494.73      6.72 o
  -6  14   0      837.36      946.23     11.53 o
  -5  14   0      193.96      194.05      4.80 o
  -4  14   0      173.54      153.70      4.80 o
  -3  14   0      103.38      115.28      3.84 o
  -2  14   0      352.56      347.75      5.76 o
  -1  14   0        6.32        7.69      3.84 o
   0  14   0      129.60      129.69      5.76 o
 -14  15   0      513.87      558.13      8.65 o
 -13  15   0      143.66      156.58      4.80 o
 -12  15   0       53.89       48.99      4.80 o
 -11  15   0        0.00        6.72      2.88 o
 -10  15   0       58.12       71.09      3.84 o
  -9  15   0      845.58      932.78     11.53 o
  -8  15   0      157.24      195.97      4.80 o
  -7  15   0       40.07       39.39      3.84 o
  -6  15   0      105.39       94.14      3.84 o
  -5  15   0       47.49       59.56      3.84 o
  -4  15   0       38.92       52.84      3.84 o
  -3  15   0      313.06      342.95      6.72 o
  -2  15   0     1251.01     1167.18     16.33 o
  -1  15   0     1535.60     1438.08     18.25 o
   0  15   0       45.94       44.19      4.80 o
 -15  16   0      334.05      329.50      7.69 o
 -14  16   0        0.41        1.92      3.84 o
 -13  16   0       72.48       64.36      3.84 o
 -12  16   0      138.97      146.02      5.76 o
 -11  16   0      108.65      105.67      4.80 o
 -10  16   0       64.38       62.44      3.84 o
  -9  16   0       15.54       15.37      3.84 o
  -8  16   0       25.21       11.53      3.84 o
  -7  16   0        9.64       15.37      3.84 o
  -6  16   0       27.62       48.99      4.80 o
  -5  16   0       37.48       37.47      3.84 o
  -4  16   0       97.91      123.92      4.80 o
  -3  16   0      994.44     1005.79     13.45 o
  -2  16   0      982.35     1001.95     13.45 o
  -1  16   0     1159.04     1145.08     16.33 o
   0  16   0      193.87      183.48      6.72 o
 -16  17   0       40.13       43.23      3.84 o
 -15  17   0       44.84       40.35      4.80 o
 -14  17   0        1.36       11.53      3.84 o
 -13  17   0       39.42       26.90      3.84 o
 -12  17   0      196.49      188.29      6.72 o
 -11  17   0        3.10        6.72      3.84 o
 -10  17   0      131.39      111.43      6.72 o
  -9  17   0      431.73      435.17      8.65 o
  -8  17   0      130.20      134.49      5.76 o
  -7  17   0      280.76      294.92      7.69 o
  -6  17   0      346.33      308.37      7.69 o
  -5  17   0      490.99      491.85      9.61 o
  -4  17   0       24.36       21.13      4.80 o
  -3  17   0        3.38        6.72      3.84 o
  -2  17   0      117.79      108.55      5.76 o
  -1  17   0     1897.72     1756.05     22.09 o
   0  17   0      151.02      159.47      5.76 o
 -17  18   0      120.65      125.84      6.72 o
 -16  18   0      491.81      509.14     10.57 o
 -15  18   0      144.73      137.37      6.72 o
 -14  18   0      351.44      359.28      8.65 o
 -13  18   0        5.98        9.61      4.80 o
 -12  18   0      255.78      232.48      6.72 o
 -11  18   0      614.87      524.51      9.61 o
 -10  18   0      135.86      126.80      6.72 o
  -9  18   0       36.87       48.99      4.80 o
  -8  18   0      452.37      397.71      9.61 o
  -7  18   0       38.70       35.54      4.80 o
  -6  18   0      565.28      542.76      9.61 o
  -5  18   0       58.94       45.15      4.80 o
  -4  18   0     2440.89     2367.02     27.86 o
  -3  18   0      404.56      344.87      8.65 o
  -2  18   0      169.89      161.39      6.72 o
  -1  18   0      803.54      712.80     14.41 o
   0  18   0       46.97       42.27      5.76 o
 -18  19   0      121.39      110.47      6.72 o
 -17  19   0      340.43      286.27      9.61 o
 -16  19   0      222.12      209.42      8.65 o
 -15  19   0       72.30       62.44      6.72 o
 -14  19   0       93.67       82.62      5.76 o
 -13  19   0        3.41        0.00      6.72 o
 -12  19   0      544.58      501.45     10.57 o
 -11  19   0       18.35        4.80      4.80 o
 -10  19   0      282.82      289.15      8.65 o
  -9  19   0       51.63       29.78      4.80 o
  -8  19   0       47.54       50.91      5.76 o
  -7  19   0        2.49        9.61      4.80 o
  -6  19   0      129.93      125.84      5.76 o
  -5  19   0      147.85      148.90      6.72 o
  -4  19   0      112.29       94.14      5.76 o
  -3  19   0      211.03      172.92      6.72 o
  -2  19   0       74.44       81.65      7.69 o
  -1  19   0       12.98       19.21      5.76 o
   0  19   0       14.33       24.02      5.76 o
 -19  20   0        0.58       23.06      7.69 o
 -18  20   0      253.89      283.39     10.57 o
 -17  20   0        0.61       11.53      6.72 o
 -16  20   0       16.06       10.57      5.76 o
 -15  20   0       48.52       59.56      6.72 o
 -14  20   0        0.56       11.53      6.72 o
 -13  20   0       89.69       83.58      6.72 o
 -12  20   0        1.81       19.21      6.72 o
 -11  20   0      103.14       93.18      6.72 o
 -10  20   0      859.45      909.73     16.33 o
  -9  20   0      394.93      355.44      8.65 o
  -8  20   0        7.67       16.33      5.76 o
  -7  20   0        6.89        9.61      5.76 o
  -6  20   0       39.20       25.94      4.80 o
  -5  20   0       61.41       63.40      6.72 o
  -4  20   0       47.71       48.99      6.72 o
  -3  20   0       79.29       74.93      7.69 o
  -2  20   0       98.57       84.54      7.69 o
  -1  20   0      116.25      113.36      8.65 o
   0  20   0       44.15       38.43      8.65 o
 -20  21   0       29.59       27.86     12.49 o
 -19  21   0        0.34        0.00      9.61 o
 -18  21   0        3.61       25.94      7.69 o
 -17  21   0        5.45       11.53      8.65 o
 -16  21   0       22.76       18.25      6.72 o
 -15  21   0       67.89       58.60      8.65 o
 -14  21   0       68.12       52.84      6.72 o
 -13  21   0      137.20      111.43      7.69 o
 -12  21   0       12.32        4.80      5.76 o
 -11  21   0      261.85      219.99      8.65 o
 -10  21   0       68.94       84.54      6.72 o
  -9  21   0       33.49       44.19      6.72 o
  -8  21   0      162.33      154.66      8.65 o
  -7  21   0       10.02       20.17      6.72 o
  -6  21   0       28.87       51.87      7.69 o
  -5  21   0      195.72      215.18     10.57 o
  -4  21   0      233.90      200.77     10.57 o
  -3  21   0       82.20       95.10      9.61 o
  -2  21   0        9.49       24.98     10.57 o
  -1  21   0       55.59       71.09     13.45 o
   0  21   0        2.47       34.58     13.45 o
 -21  22   0      145.93      199.81     16.33 o
 -20  22   0       58.52       79.73     18.25 o
 -19  22   0       87.86       83.58     14.41 o
 -18  22   0       82.75       88.38     12.49 o
 -17  22   0        0.67        7.69      9.61 o
 -16  22   0        0.69       25.94      7.69 o
 -15  22   0      126.81      118.16      9.61 o
 -14  22   0        8.00       11.53      8.65 o
 -13  22   0       12.84       16.33      7.69 o
 -12  22   0      154.30      194.05     10.57 o
 -11  22   0       29.12       35.54      8.65 o
 -10  22   0       63.51       37.47      8.65 o
  -9  22   0       75.36      106.63      7.69 o
  -8  22   0      167.86      149.86      8.65 o
  -7  22   0        0.05       10.57      6.72 o
  -6  22   0        0.81        0.96      5.76 o
  -5  22   0       16.60       16.33      9.61 o
  -4  22   0       35.15       24.98     10.57 o
  -3  22   0       12.00       43.23     10.57 o
  -2  22   0        0.57        7.69     10.57 o
  -1  22   0        2.30        3.84     14.41 o
   0  22   0       11.24       16.33     12.49 o
 -22  23   0        4.39       43.23     19.21 o
 -21  23   0       51.53       40.35     19.21 o
 -20  23   0        0.11        0.00      6.72 o
 -19  23   0        9.14       22.09     14.41 o
 -18  23   0        5.35       28.82     12.49 o
 -17  23   0        0.31       14.41     14.41 o
 -16  23   0       42.45       57.64     14.41 o
 -15  23   0       15.30       49.95     14.41 o
 -14  23   0       54.48       65.32     11.53 o
 -13  23   0      179.05      186.36     10.57 o
 -12  23   0       81.27       91.26      9.61 o
 -11  23   0        0.06        0.96      8.65 o
 -10  23   0      195.74      194.05      9.61 o
  -9  23   0       51.71       61.48     14.41 o
  -8  23   0       58.68       75.89     13.45 o
  -7  23   0       20.43       48.03     12.49 o
  -6  23   0        3.44       22.09     14.41 o
  -5  23   0       20.04       31.70     14.41 o
  -4  23   0        1.58       33.62     15.37 o
  -3  23   0       33.42       48.99     15.37 o
  -2  23   0        5.12       53.80     21.13 o
  -1  23   0        2.21       14.41     18.25 o
   0  23   0        9.34       86.46     33.62 o
 -22  24   0        3.79        0.00     15.37 o
 -21  24   0       18.03       44.19     15.37 o
 -20  24   0       25.65       30.74     16.33 o
 -19  24   0       20.41       56.68     16.33 o
 -18  24   0       17.20       21.13     12.49 o
 -17  24   0       29.00        7.69     15.37 o
 -16  24   0       67.86      100.87     15.37 o
 -15  24   0       86.27       96.06     17.29 o
 -14  24   0        3.19       12.49     12.49 o
 -13  24   0       39.58       44.19     14.41 o
 -12  24   0       33.48       15.37     14.41 o
 -11  24   0       10.13       17.29     13.45 o
 -10  24   0       21.27       13.45     15.37 o
  -9  24   0        3.45       18.25     15.37 o
  -8  24   0       26.21       49.95     16.33 o
  -7  24   0      104.87      100.87     18.25 o
  -6  24   0       26.85       42.27     15.37 o
  -5  24   0      116.97      156.58     19.21 o
  -4  24   0        0.77       33.62     18.25 o
  -3  24   0       10.84       51.87     21.13 o
  -2  24   0        1.04       48.03     32.66 o
 -21  25   0       12.35       27.86     14.41 o
 -20  25   0       26.01       42.27     15.37 o
 -19  25   0        0.20        0.00     17.29 o
 -18  25   0        7.76        4.80     14.41 o
 -17  25   0       16.65       13.45     14.41 o
 -16  25   0       55.16       66.28     16.33 o
 -15  25   0        1.91        0.96     14.41 o
 -14  25   0       85.52       76.85     17.29 o
 -13  25   0      128.49      151.78     19.21 o
 -12  25   0       44.66       49.95     13.45 o
 -11  25   0        0.16        4.80     16.33 o
 -10  25   0       73.93      121.04     19.21 o
  -9  25   0       87.53       71.09     16.33 o
  -8  25   0       47.19      113.36     19.21 o
  -7  25   0       14.38        4.80     15.37 o
  -6  25   0        9.42       23.06     14.41 o
  -5  25   0       80.55       84.54     17.29 o
  -4  25   0        6.45      103.75     31.70 o
 -19  26   0       45.69       56.68     13.45 o
 -18  26   0       72.93       90.30     15.37 o
 -17  26   0      157.06      189.25     19.21 o
 -16  26   0      101.94      113.36     16.33 o
 -15  26   0        0.78        4.80     13.45 o
 -14  26   0        2.60       34.58     16.33 o
 -13  26   0        8.64       50.91     22.09 o
 -12  26   0        4.85       24.02     14.41 o
 -11  26   0        8.15       43.23     13.45 o
 -10  26   0        8.01       40.35     18.25 o
  -9  26   0        0.46       51.87     17.29 o
  -8  26   0        5.14       40.35     16.33 o
  -7  26   0       10.50       68.21     31.70 o
  -1   2   1     8853.57     6228.04     74.45 o
   0   2   1     8600.75     8000.76    130.17 o
  -2   3   1     1110.42     1239.71      2.40 o
  -1   3   1      805.93      761.16     17.91 o
   0   3   1     3551.52     3747.90     45.08 o
  -3   4   1     3042.10     3069.41     38.34 o
  -2   4   1     2802.15     2892.99     28.53 o
  -1   4   1    16737.65    22240.57    318.57 o
   0   4   1     9008.91    10878.67    108.34 o
  -4   5   1      274.78      236.32      4.75 o
  -3   5   1     3579.98     3971.92     20.03 o
  -2   5   1    18037.31    22594.00    149.74 o
  -1   5   1    11130.51    13096.17     80.24 o
   0   5   1     3595.69     3897.02     28.82 o
  -5   6   1     3460.04     3506.90     25.81 o
  -4   6   1     3239.35     3271.47     28.13 o
  -3   6   1       76.66       82.62      2.04 o
  -2   6   1     3543.39     3634.60     28.82 o
  -1   6   1     8445.28     9112.37     61.47 o
   0   6   1     6157.54     6530.44     44.83 o
  -6   7   1     2790.41     2789.00     25.94 o
  -5   7   1     6329.59     6466.65     40.41 o
  -4   7   1      761.07      767.56      4.75 o
  -3   7   1     1867.48     1957.38     12.91 o
  -2   7   1      597.96      596.08      4.08 o
  -1   7   1     1580.07     1585.38     10.80 o
   0   7   1      292.26      258.42      3.40 o
  -7   8   1      536.61      592.24      4.75 o
  -6   8   1     3904.81     3994.39     27.17 o
  -5   8   1      970.11      941.53      9.61 o
  -4   8   1     1624.41     1697.52     10.57 o
  -3   8   1     3348.42     3405.16     25.13 o
  -2   8   1      503.08      444.80      4.08 o
  -1   8   1       82.83       83.62      1.92 o
   0   8   1      194.04      192.15      2.72 o
  -8   9   1      316.73      334.13      3.69 o
  -7   9   1     1808.94     1786.81     12.91 o
  -6   9   1     1823.72     2009.68     14.50 o
  -5   9   1      464.54      415.00      4.08 o
  -4   9   1       72.48       82.14      1.36 o
  -3   9   1      156.81      207.21      3.00 o
  -2   9   1      281.10      276.19      2.72 o
  -1   9   1      786.90      825.03      6.69 o
   0   9   1       78.21       81.20      2.04 o
  -9  10   1     2449.02     2509.24     19.02 o
  -8  10   1      409.08      404.91      4.08 o
  -7  10   1      791.89      935.69      8.15 o
  -6  10   1      741.49      822.74     11.05 o
  -5  10   1       36.87       30.74      1.36 o
  -4  10   1      521.51      547.70      8.65 o
  -3  10   1     1856.07     1984.35     16.81 o
  -2  10   1     1459.07     1398.46     18.73 o
  -1  10   1      592.71      571.60      5.43 o
   0  10   1       15.88       22.48      4.32 o
 -10  11   1      177.83      190.60      8.65 o
  -9  11   1      484.99      457.81      5.28 o
  -8  11   1      639.60      659.24      7.69 o
  -7  11   1      349.39      368.42      4.08 o
  -6  11   1       65.29       57.16      2.04 o
  -5  11   1      125.01      123.66      2.31 o
  -4  11   1      468.88      422.26      4.38 o
  -3  11   1     1315.29     1420.32     11.55 o
  -2  11   1      525.54      552.38      5.43 o
  -1  11   1      499.82      536.52      5.43 o
   0  11   1      119.75      104.85      3.84 o
 -11  12   1      361.09      356.83      9.13 o
 -10  12   1      448.91      499.09      4.75 o
  -9  12   1      209.67      196.94      3.40 o
  -8  12   1      580.58      572.07      5.43 o
  -7  12   1     1124.93     1172.95      8.83 o
  -6  12   1      164.80      202.27      3.40 o
  -5  12   1      568.48      512.35      7.69 o
  -4  12   1      505.24      463.59      6.24 o
  -3  12   1     1400.60     1407.34     11.55 o
  -2  12   1       82.41       90.25      6.24 o
  -1  12   1      194.86      177.59      5.76 o
   0  12   1      248.43      237.29      3.40 o
 -12  13   1      499.48      497.15      4.75 o
 -11  13   1      301.47      314.18      4.08 o
 -10  13   1      174.82      184.85      8.65 o
  -9  13   1     1086.36     1113.68      9.44 o
  -8  13   1      942.97      929.94      8.15 o
  -7  13   1       28.47       33.87      2.88 o
  -6  13   1      486.72      553.93      8.17 o
  -5  13   1      278.44      255.59      3.84 o
  -4  13   1      346.80      371.81      4.08 o
  -3  13   1      255.55      255.62      4.80 o
  -2  13   1      362.65      345.77     12.01 o
  -1  13   1      775.42      812.70      7.47 o
   0  13   1      115.41      107.48      6.72 o
 -13  14   1      722.33      698.89      6.79 o
 -12  14   1      326.53      323.78      4.08 o
 -11  14   1        7.01       10.11      2.04 o
 -10  14   1       14.45       16.56      3.36 o
  -9  14   1      104.74       98.95      5.76 o
  -8  14   1       54.18       51.99      2.31 o
  -7  14   1       47.43       57.36      3.36 o
  -6  14   1      201.93      215.72      3.40 o
  -5  14   1      137.91      145.54      2.72 o
  -4  14   1      384.92      365.52      4.08 o
  -3  14   1      117.21      118.10      5.28 o
  -2  14   1      264.35      279.58      5.76 o
  -1  14   1      859.86      859.77      9.15 o
   0  14   1      146.92      141.32      4.08 o
 -14  15   1      356.31      348.72      4.75 o
 -13  15   1      209.71      198.29      3.69 o
 -12  15   1      256.26      236.97      4.38 o
 -11  15   1      354.43      353.05      4.75 o
 -10  15   1      200.31      215.22      3.40 o
  -9  15   1      178.99      178.70      3.40 o
  -8  15   1      176.84      187.87      3.40 o
  -7  15   1       71.02       82.62      2.31 o
  -6  15   1      405.82      385.02     13.93 o
  -5  15   1      462.29      447.54      5.76 o
  -4  15   1      396.95      389.65     13.45 o
  -3  15   1     1189.12     1169.88     18.73 o
  -2  15   1       23.33       44.04      3.00 o
  -1  15   1       92.61      101.81      3.69 o
   0  15   1      206.68      200.10      6.72 o
 -15  16   1      240.57      239.96      8.17 o
 -14  16   1       73.70       88.26     15.37 o
 -13  16   1      188.04      179.37      3.91 o
 -12  16   1       17.29       24.80      3.00 o
 -11  16   1       51.45       47.94      4.32 o
 -10  16   1      143.69      144.59      3.40 o
  -9  16   1       34.06       26.43      2.72 o
  -8  16   1       40.53       36.32      3.00 o
  -7  16   1       51.61       54.27      3.00 o
  -6  16   1      177.55      157.72      3.69 o
  -5  16   1      276.28      278.75      6.72 o
  -4  16   1      683.92      630.28      7.11 o
  -3  16   1      612.56      597.52      7.47 o
  -2  16   1        7.70       16.33      3.00 o
  -1  16   1      534.24      501.08      7.20 o
   0  16   1      310.52      275.29      4.75 o
 -16  17   1      184.40      171.86      4.80 o
 -15  17   1       31.59       36.18      6.24 o
 -14  17   1      219.66      219.56      4.75 o
 -13  17   1       69.91       68.71      8.17 o
 -12  17   1       29.59       29.45      3.36 o
 -11  17   1       58.77       72.90      3.36 o
 -10  17   1      229.49      186.62      5.76 o
  -9  17   1      279.25      263.34      5.76 o
  -8  17   1       89.16       88.47      3.40 o
  -7  17   1      159.46      170.26     12.01 o
  -6  17   1      559.49      540.72     13.45 o
  -5  17   1      652.43      619.45      7.79 o
  -4  17   1      485.76      435.95      9.13 o
  -3  17   1       50.85       55.01      3.69 o
  -2  17   1      339.24      289.60     10.09 o
  -1  17   1      382.93      378.18     10.09 o
   0  17   1      604.75      608.01      7.79 o
 -17  18   1       45.65       55.73      4.08 o
 -16  18   1       49.75       52.15      6.24 o
 -15  18   1      193.39      182.38      4.38 o
 -14  18   1        3.89        9.72      2.88 o
 -13  18   1      108.67       90.73      3.84 o
 -12  18   1      233.16      228.70      4.75 o
 -11  18   1      112.28      100.50      4.08 o
 -10  18   1      232.68      224.34      4.75 o
  -9  18   1      161.49      151.93      4.80 o
  -8  18   1      466.49      463.82      6.69 o
  -7  18   1      114.17      112.40      4.08 o
  -6  18   1       55.21       43.23      3.00 o
  -5  18   1       29.13       22.98      3.00 o
  -4  18   1      301.25      298.30      5.43 o
  -3  18   1       22.43       22.90      4.80 o
  -2  18   1      595.63      543.89     18.73 o
  -1  18   1       33.96       22.53      7.20 o
   0  18   1       47.78       45.52      4.38 o
 -18  19   1       98.33       93.21      4.61 o
 -17  19   1        5.24       13.66      9.61 o
 -16  19   1       96.12       82.62      4.38 o
 -15  19   1       44.07       34.81      7.69 o
 -14  19   1       37.66       47.76      3.69 o
 -13  19   1      133.65      126.56      4.38 o
 -12  19   1       72.03       72.05      3.69 o
 -11  19   1      107.64      120.70      8.65 o
 -10  19   1      171.55      153.30      4.75 o
  -9  19   1       19.07       22.39      3.69 o
  -8  19   1      390.22      376.59     19.69 o
  -7  19   1      130.37      123.71      9.61 o
  -6  19   1       65.47       64.33      7.69 o
  -5  19   1      206.30      186.37      5.06 o
  -4  19   1      149.07      147.00      4.75 o
  -3  19   1      270.01      229.73      5.74 o
  -2  19   1      288.86      266.11      7.47 o
  -1  19   1       67.75       67.71     12.49 o
   0  19   1        6.64       12.36      5.06 o
 -19  20   1       55.84       46.18     11.05 o
 -18  20   1      142.12      122.41     12.01 o
 -17  20   1        4.43        9.67      5.06 o
 -16  20   1       22.58       22.12      5.31 o
 -15  20   1       62.26       68.96      5.06 o
 -14  20   1      132.92      127.77      6.00 o
 -13  20   1        1.86       13.89      3.69 o
 -12  20   1      102.44      102.27      4.80 o
 -11  20   1      199.38      189.10      6.24 o
 -10  20   1      139.53      143.51      6.72 o
  -9  20   1      118.91      112.74      4.61 o
  -8  20   1      168.21      148.07      5.06 o
  -7  20   1      287.66      276.27      5.74 o
  -6  20   1      174.36      156.48      6.24 o
  -5  20   1      162.78      160.15      6.00 o
  -4  20   1       82.33       85.53     11.53 o
  -3  20   1       49.75       48.81      8.17 o
  -2  20   1      168.43      157.98      6.43 o
  -1  20   1       73.96       77.38      5.31 o
   0  20   1        3.54       16.29     12.97 o
 -20  21   1       97.97      101.71     24.02 o
 -19  21   1       38.95       21.55      9.44 o
 -18  21   1       13.84       26.19     10.09 o
 -17  21   1       33.19       45.71      5.31 o
 -16  21   1      148.64      158.61      6.43 o
 -15  21   1       84.80       72.65      5.31 o
 -14  21   1       14.39       13.84      8.65 o
 -13  21   1       32.74       22.12      5.31 o
 -12  21   1       42.00       41.63      5.31 o
 -11  21   1      142.33      148.69      6.00 o
 -10  21   1      234.57      230.98      6.69 o
  -9  21   1      159.41      146.46      5.06 o
  -8  21   1      116.42      126.51     14.41 o
  -7  21   1       30.45       36.05      7.69 o
  -6  21   1      242.80      227.07     14.41 o
  -5  21   1      104.92       93.73      5.76 o
  -4  21   1        2.75        8.65      7.69 o
  -3  21   1       11.61       32.27     12.01 o
  -2  21   1       36.22       48.99      6.69 o
  -1  21   1       13.35       15.01      8.07 o
   0  21   1       76.54       79.00      9.44 o
 -21  22   1       16.43       54.45     14.41 o
 -20  22   1       21.29       40.78     17.77 o
 -19  22   1       87.11      140.90     13.53 o
 -18  22   1        6.64       22.67      8.47 o
 -17  22   1       26.41       51.91      7.38 o
 -16  22   1       74.85       68.74      6.43 o
 -15  22   1       66.58       61.20      9.13 o
 -14  22   1       41.27       40.27      5.31 o
 -13  22   1       77.80       79.04      5.74 o
 -12  22   1      164.77      159.95      6.69 o
 -11  22   1       85.52       83.96     16.81 o
 -10  22   1        4.07        6.54      5.31 o
  -9  22   1       13.30       40.35      6.00 o
  -8  22   1       57.35       54.55      8.17 o
  -7  22   1      119.93      125.66      6.69 o
  -6  22   1      114.78      118.35     19.69 o
  -5  22   1        5.69        6.72      6.92 o
  -4  22   1       41.76       56.44     14.89 o
  -3  22   1       51.76       55.08     11.05 o
  -2  22   1       37.91       30.23     10.12 o
  -1  22   1       20.18       34.10     10.19 o
   0  22   1        2.39       12.01     10.19 o
 -22  23   1       64.61       73.40     13.45 o
 -21  23   1       56.20       72.58     13.13 o
 -20  23   1        8.64       37.52     17.29 o
 -19  23   1      126.01      124.35     10.12 o
 -18  23   1       27.02       47.34     19.69 o
 -17  23   1       26.95       39.63      9.83 o
 -16  23   1        0.74        2.31      7.99 o
 -15  23   1        2.68       24.05      9.83 o
 -14  23   1       15.64       19.69      8.83 o
 -13  23   1       47.63       60.46      8.47 o
 -12  23   1       42.01       57.74     22.58 o
 -11  23   1       38.54       66.04     10.57 o
 -10  23   1       20.01       17.93      7.11 o
  -9  23   1      231.41      202.76     11.05 o
  -8  23   1       81.09       83.66      8.71 o
  -7  23   1       25.48       43.15     17.29 o
  -6  23   1      112.67       97.06     10.57 o
  -5  23   1      108.16      121.38     18.25 o
  -4  23   1       32.88       55.41     10.38 o
  -3  23   1       11.44       43.40     11.07 o
  -2  23   1       61.74       85.07     20.17 o
  -1  23   1       19.39       34.61     12.01 o
   0  23   1        1.00       45.48     22.58 o
 -22  24   1       83.20      113.19     16.13 o
 -21  24   1       24.72       44.51     33.14 o
 -20  24   1       21.67       31.95     20.65 o
 -19  24   1       63.84       77.10     11.19 o
 -18  24   1       25.27       24.17     19.69 o
 -17  24   1        7.09       36.87     18.25 o
 -16  24   1       22.69       54.62     10.19 o
 -15  24   1       26.86       27.38     10.19 o
 -14  24   1        8.32       26.42     10.19 o
 -13  24   1       10.51        0.96      9.69 o
 -12  24   1       28.39       57.60     11.19 o
 -11  24   1        2.60       12.49     11.53 o
 -10  24   1       29.83       13.93     10.19 o
  -9  24   1       28.46       52.15     10.80 o
  -8  24   1       50.23       73.75     10.38 o
  -7  24   1       27.44       38.71     18.25 o
  -6  24   1        8.14        4.80      7.20 o
  -5  24   1       20.56       25.36     11.19 o
  -4  24   1        7.31       11.05     13.53 o
  -3  24   1        7.22       55.50     15.37 o
  -2  24   1       20.93       66.81     36.98 o
 -21  25   1       24.40       71.42     14.41 o
 -20  25   1       16.46       55.55     13.45 o
 -19  25   1       60.26       58.11     12.49 o
 -18  25   1       11.17       32.75     10.38 o
 -17  25   1        6.75       28.04     10.62 o
 -16  25   1       19.25       63.03     11.07 o
 -15  25   1       33.10       50.69     10.62 o
 -14  25   1       21.63       33.80     10.80 o
 -13  25   1       76.20      117.18     11.19 o
 -12  25   1       20.49       25.58     10.80 o
 -11  25   1        0.53       13.45     12.49 o
 -10  25   1       65.03      103.69     17.29 o
  -9  25   1        8.18       19.06     10.51 o
  -8  25   1       13.14       38.86     11.07 o
  -7  25   1       14.07       75.78     31.22 o
  -6  25   1        3.72       17.19     12.23 o
  -5  25   1        7.78       24.98     13.45 o
  -4  25   1        8.30      104.26     83.10 o
 -18  26   1       11.23       33.17     31.70 o
 -17  26   1        7.61       21.13     13.93 o
 -16  26   1        6.15       31.28     13.93 o
 -15  26   1        3.67       33.14     10.19 o
 -14  26   1       15.60       37.58     11.19 o
 -13  26   1       20.45       48.47     17.77 o
 -12  26   1        8.92       23.66     12.49 o
 -11  26   1        9.18       31.06     26.90 o
 -10  26   1       13.78       63.69     12.01 o
  -9  26   1        3.85       38.00     11.35 o
  -8  26   1       18.54       58.94     12.23 o
   0   1   2    21912.98    31884.64   1019.24 o
  -1   2   2    24894.48    35763.92    756.77 o
   0   2   2     2786.92     2842.69     35.06 o
  -2   3   2     3399.96     3499.25     34.79 o
  -1   3   2    22601.30    31270.51    500.32 o
   0   3   2    24647.31    33855.31    775.72 o
  -3   4   2     1586.90     1763.38     10.57 o
  -2   4   2    20068.85    24693.68    176.27 o
  -1   4   2      919.08      949.48      4.80 o
   0   4   2    14109.16    16693.68    113.66 o
  -4   5   2     8025.64     8840.54     65.51 o
  -3   5   2      595.70      713.30      4.75 o
  -2   5   2     1313.38     1422.73     11.55 o
  -1   5   2     5876.99     6425.74     50.95 o
   0   5   2     1311.89     1374.76     12.23 o
  -5   6   2     3327.74     3577.92     24.45 o
  -4   6   2     3623.81     3803.86     55.24 o
  -3   6   2     7513.64     7899.43     54.91 o
  -2   6   2     1901.72     1896.31     11.55 o
  -1   6   2     5225.17     5603.90     33.28 o
   0   6   2      785.19      824.45      7.69 o
  -6   7   2      404.22      398.41      4.38 o
  -5   7   2      423.92      431.10      6.24 o
  -4   7   2       93.58      113.36      1.36 o
  -3   7   2     1368.49     1527.18     16.81 o
  -2   7   2     3249.98     3183.57     22.42 o
  -1   7   2     2713.58     2722.22     19.28 o
   0   7   2       61.85       63.89      2.04 o
  -7   8   2      114.30       93.13      1.60 o
  -6   8   2     1742.30     2016.59     14.22 o
  -5   8   2     2169.02     2352.14     16.30 o
  -4   8   2      427.17      416.64      9.13 o
  -3   8   2      535.88      524.55      4.80 o
  -2   8   2      522.14      550.98      5.06 o
  -1   8   2     2108.33     2165.77     15.62 o
   0   8   2     2399.10     2501.33     17.91 o
  -8   9   2     2307.62     2426.58     16.98 o
  -7   9   2     1653.62     1797.84     12.91 o
  -6   9   2     5413.90     6206.22     42.12 o
  -5   9   2     1033.15     1063.00      8.83 o
  -4   9   2     1676.01     1774.32     12.91 o
  -3   9   2      651.38      710.57      8.17 o
  -2   9   2     3251.41     3327.66     22.69 o
  -1   9   2     2645.06     2750.84     20.03 o
   0   9   2      319.62      371.54     12.49 o
  -9  10   2     1319.34     1327.61      9.51 o
  -8  10   2     1617.47     1742.68     13.13 o
  -7  10   2     3293.28     3579.16     27.38 o
  -6  10   2      345.26      409.76      4.75 o
  -5  10   2       51.43       71.00      5.28 o
  -4  10   2      166.30      155.26      4.32 o
  -3  10   2     4491.87     4881.08     33.88 o
  -2  10   2      416.03      428.85      4.38 o
  -1  10   2      777.93      753.28      9.61 o
   0  10   2      496.99      514.31      5.06 o
 -10  11   2      608.39      540.98      8.65 o
  -9  11   2     1192.01     1206.03      9.83 o
  -8  11   2      773.28      852.86     15.85 o
  -7  11   2      490.01      516.12     11.53 o
  -6  11   2      888.24     1008.57      8.47 o
  -5  11   2      975.75     1091.05     19.21 o
  -4  11   2       96.85       97.03      2.04 o
  -3  11   2     2691.40     2784.46     19.70 o
  -2  11   2      178.72      205.58      3.40 o
  -1  11   2      611.99      512.39      5.06 o
   0  11   2      188.25      193.57      3.40 o
 -11  12   2      219.10      217.13      7.69 o
 -10  12   2      136.04      142.75      3.36 o
  -9  12   2      576.28      560.06      5.43 o
  -8  12   2      147.26      143.12      3.84 o
  -7  12   2      572.77      542.14     13.45 o
  -6  12   2      346.81      364.46      6.72 o
  -5  12   2      308.87      316.19      6.72 o
  -4  12   2      373.99      292.83      3.69 o
  -3  12   2      294.71      291.08      3.40 o
  -2  12   2     1105.03     1080.59     12.01 o
  -1  12   2       23.48       24.98      4.80 o
   0  12   2      115.41      111.12      4.32 o
 -12  13   2      120.05      126.81      2.72 o
 -11  13   2       67.15       66.56      2.40 o
 -10  13   2      486.65      503.01      5.31 o
  -9  13   2     1112.82     1228.42     14.89 o
  -8  13   2      927.99      916.04      8.17 o
  -7  13   2       24.56       36.82      6.72 o
  -6  13   2      237.47      219.39      7.20 o
  -5  13   2      664.36      636.62     11.05 o
  -4  13   2      268.02      263.42      5.76 o
  -3  13   2        2.30        2.88      2.04 o
  -2  13   2      113.21      123.08      3.84 o
  -1  13   2      455.82      420.60      5.28 o
   0  13   2      826.74      809.06     14.89 o
 -13  14   2      108.78      109.93      6.72 o
 -12  14   2      195.17      202.50      3.84 o
 -11  14   2      133.31      125.36      7.69 o
 -10  14   2       46.81       58.99      4.32 o
  -9  14   2      507.69      500.07      5.28 o
  -8  14   2      890.92      951.00     20.65 o
  -7  14   2      580.50      596.25     10.09 o
  -6  14   2      342.28      378.55      4.80 o
  -5  14   2     1173.72     1133.12      8.83 o
  -4  14   2       92.53       82.21      6.72 o
  -3  14   2      363.70      303.17      5.28 o
  -2  14   2      592.32      513.07      6.79 o
  -1  14   2      161.91      154.61      7.69 o
   0  14   2      247.90      245.17      5.76 o
 -14  15   2       76.80       79.35      6.72 o
 -13  15   2      130.29      131.92      7.69 o
 -12  15   2       35.64       28.69      3.36 o
 -11  15   2      432.64      428.58     10.09 o
 -10  15   2      198.29      210.61      9.61 o
  -9  15   2      671.37      648.47      6.79 o
  -8  15   2       46.56       41.93      2.31 o
  -7  15   2      206.90      218.70      3.69 o
  -6  15   2      330.66      360.24     10.57 o
  -5  15   2      799.09      815.64      7.47 o
  -4  15   2        3.62        8.17      2.72 o
  -3  15   2      473.34      465.57      8.17 o
  -2  15   2      329.46      345.39     13.45 o
  -1  15   2      557.92      511.06      6.79 o
   0  15   2      176.23      159.96      4.08 o
 -15  16   2        4.11        2.88      2.72 o
 -14  16   2       95.62       99.53      3.00 o
 -13  16   2      466.99      450.65      5.74 o
 -12  16   2      108.71      105.88      2.47 o
 -11  16   2       20.61       33.42      6.24 o
 -10  16   2       39.21       45.29      3.84 o
  -9  16   2      480.90      486.85      6.43 o
  -8  16   2      122.16      115.13      3.00 o
  -7  16   2      392.94      386.41      5.74 o
  -6  16   2      477.03      487.22      7.69 o
  -5  16   2       51.88       52.11      5.28 o
  -4  16   2      481.83      453.97     11.05 o
  -3  16   2     1798.68     1788.55     23.54 o
  -2  16   2      784.12      776.20      8.75 o
  -1  16   2       72.23       60.77      3.69 o
   0  16   2       24.30       17.48      3.36 o
 -16  17   2      308.12      304.13      5.43 o
 -15  17   2      309.95      265.14      4.61 o
 -14  17   2      364.04      367.91      8.65 o
 -13  17   2      234.70      237.61      4.07 o
 -12  17   2      157.70      153.26      8.17 o
 -11  17   2      137.20      129.01      5.76 o
 -10  17   2      314.59      305.17      7.20 o
  -9  17   2      209.47      191.83      4.38 o
  -8  17   2       81.68       79.74      3.40 o
  -7  17   2      259.12      263.23      4.75 o
  -6  17   2     1441.21     1459.12     31.70 o
  -5  17   2      213.04      205.58      3.69 o
  -4  17   2       24.30       28.87      7.20 o
  -3  17   2      735.94      698.54     11.53 o
  -2  17   2     1284.89     1140.80     11.55 o
  -1  17   2       17.91       19.26      3.40 o
   0  17   2       57.71       40.57      5.28 o
 -17  18   2      230.23      212.25      8.17 o
 -16  18   2       79.31       74.63      3.91 o
 -15  18   2      133.54      138.26      8.65 o
 -14  18   2      280.34      261.79      6.24 o
 -13  18   2        1.26        6.72      3.20 o
 -12  18   2       18.87       35.04     16.33 o
 -11  18   2      180.47      154.89      6.72 o
 -10  18   2      116.53      117.05      4.32 o
  -9  18   2       73.64       70.59     12.97 o
  -8  18   2      107.42       96.74      4.32 o
  -7  18   2      873.91      837.79     12.01 o
  -6  18   2     1037.90     1004.45     10.87 o
  -5  18   2       27.42       24.02      3.00 o
  -4  18   2      113.66      116.81      5.76 o
  -3  18   2       25.65       30.52      3.84 o
  -2  18   2       47.75       58.95      4.38 o
  -1  18   2       14.07       21.23      5.76 o
   0  18   2      247.98      210.47      7.20 o
 -18  19   2      100.96       96.93     12.01 o
 -17  19   2      178.77      174.50      8.65 o
 -16  19   2        8.53       20.72      4.75 o
 -15  19   2      217.58      200.48     10.09 o
 -14  19   2      112.16      101.40      4.75 o
 -13  19   2      165.53      155.94     12.01 o
 -12  19   2       37.21       28.82      4.38 o
 -11  19   2       73.28       72.68      4.08 o
 -10  19   2       44.11       44.33      4.32 o
  -9  19   2      306.52      283.31      9.13 o
  -8  19   2       70.79       56.93      3.69 o
  -7  19   2       42.25       40.44      3.40 o
  -6  19   2       17.14       16.10      4.32 o
  -5  19   2      146.65      136.52      4.75 o
  -4  19   2      149.75      146.53      5.76 o
  -3  19   2       11.48       18.88      6.72 o
  -2  19   2       23.64       33.84      8.65 o
  -1  19   2      235.02      228.93     28.34 o
   0  19   2       32.98       34.13      7.69 o
 -19  20   2      149.63      147.08      7.47 o
 -18  20   2       31.24       38.40      6.00 o
 -17  20   2       63.67       57.00      5.51 o
 -16  20   2       83.73       92.45     11.53 o
 -15  20   2       48.42       60.90      8.17 o
 -14  20   2       25.31       34.71      7.20 o
 -13  20   2       23.31       23.20      5.06 o
 -12  20   2      515.41      478.18      8.47 o
 -11  20   2      474.88      410.13      7.79 o
 -10  20   2      112.59       99.08      5.06 o
  -9  20   2      200.22      193.21      6.11 o
  -8  20   2       61.11       61.69     13.45 o
  -7  20   2       42.75       43.65      4.80 o
  -6  20   2      116.04       94.38      5.28 o
  -5  20   2        2.15        0.96      4.07 o
  -4  20   2       30.67       29.03     10.57 o
  -3  20   2       21.21       13.82      4.38 o
  -2  20   2       28.48       27.76      4.61 o
  -1  20   2       58.72       68.46     15.85 o
   0  20   2       28.86       23.74      5.92 o
 -20  21   2       56.18       57.00      7.99 o
 -19  21   2       47.47       53.50      7.61 o
 -18  21   2       83.84       81.69     10.09 o
 -17  21   2       23.06       47.78      6.39 o
 -16  21   2       28.43       30.29      5.76 o
 -15  21   2        7.15       16.97      5.06 o
 -14  21   2       97.84       89.74      5.51 o
 -13  21   2      211.66      210.02      6.69 o
 -12  21   2       34.13       39.75      4.94 o
 -11  21   2       17.57       24.18      5.31 o
 -10  21   2       41.22       40.37      4.75 o
  -9  21   2       20.34       30.36      6.24 o
  -8  21   2       42.69       43.65      8.65 o
  -7  21   2       46.77       45.13      6.72 o
  -6  21   2       87.05       93.04      9.61 o
  -5  21   2       17.26       18.95      5.06 o
  -4  21   2       23.81       29.72     10.09 o
  -3  21   2      108.77      102.36      6.43 o
  -2  21   2       23.34       46.70     19.69 o
  -1  21   2       18.56       15.83      8.31 o
   0  21   2        7.86       13.08      8.65 o
 -21  22   2        5.15       16.99     20.17 o
 -20  22   2       27.75       45.33     10.51 o
 -19  22   2       11.90       33.59     10.12 o
 -18  22   2       45.06       41.24      7.27 o
 -17  22   2      211.53      169.64     23.06 o
 -16  22   2       49.20       42.75      6.11 o
 -15  22   2       57.36       54.31      6.79 o
 -14  22   2        8.09       12.81      6.00 o
 -13  22   2      143.55      116.03     14.41 o
 -12  22   2       97.85       85.67      7.20 o
 -11  22   2       90.95       91.62      7.20 o
 -10  22   2       89.28       94.30      6.69 o
  -9  22   2        4.60       16.78      5.76 o
  -8  22   2       35.44       48.89     12.49 o
  -7  22   2       34.57       53.49      7.11 o
  -6  22   2      119.12      127.84     11.53 o
  -5  22   2        5.81       13.21      9.44 o
  -4  22   2       28.41       48.63      9.13 o
  -3  22   2       10.41        5.76      8.83 o
  -2  22   2       47.29       62.77     15.85 o
  -1  22   2       18.14       15.22     25.46 o
   0  22   2       43.23       49.84     11.49 o
 -22  23   2       10.29       47.07     12.79 o
 -21  23   2        7.41        5.58      9.75 o
 -20  23   2       45.65       60.83     12.70 o
 -19  23   2       18.13       29.72      9.92 o
 -18  23   2       62.44       94.26     28.82 o
 -17  23   2       39.11       46.25     14.41 o
 -16  23   2       30.76       25.25     13.93 o
 -15  23   2       44.08       46.21     10.80 o
 -14  23   2      160.58      153.98      9.22 o
 -13  23   2      114.24      118.67      8.75 o
 -12  23   2       34.93       41.20     11.05 o
 -11  23   2       31.63       24.82      7.82 o
 -10  23   2       28.06       13.95      7.61 o
  -9  23   2       31.78       23.98     13.45 o
  -8  23   2        3.24       11.53      7.47 o
  -7  23   2      139.80      107.13      9.51 o
  -6  23   2       21.26        2.88      5.51 o
  -5  23   2        3.87       33.52      9.83 o
  -4  23   2        2.71       17.42     10.12 o
  -3  23   2        3.13       14.84     10.09 o
  -2  23   2        8.04       14.75     11.49 o
  -1  23   2       64.82       57.14     18.25 o
   0  23   2       15.01       13.10     14.41 o
 -22  24   2       34.56       19.21     19.21 o
 -21  24   2        5.96       31.55     12.69 o
 -20  24   2        6.17       23.49     26.90 o
 -19  24   2       16.21       18.34     10.80 o
 -18  24   2       27.55       33.74     14.89 o
 -17  24   2       22.50       15.49     10.80 o
 -16  24   2        8.58        3.12      9.44 o
 -15  24   2       32.66       52.04     10.80 o
 -14  24   2       23.16       23.40      9.44 o
 -13  24   2        5.93       11.77      9.44 o
 -12  24   2       63.15       79.41     11.49 o
 -11  24   2       59.53       90.81     10.09 o
 -10  24   2       35.00       37.76     10.51 o
  -9  24   2       66.84       82.08     12.55 o
  -8  24   2       39.73       54.98     21.13 o
  -7  24   2        1.89        6.66     10.38 o
  -6  24   2       15.51       60.57     11.76 o
  -5  24   2        9.28       15.02     11.07 o
  -4  24   2       49.22       55.43     13.45 o
  -3  24   2       22.25       83.27     14.41 o
  -2  24   2       19.50       36.50     13.45 o
 -20  25   2        2.18       29.51     10.80 o
 -19  25   2        9.42       73.42     32.18 o
 -18  25   2       14.35       33.03     11.31 o
 -17  25   2       21.84       32.94     28.82 o
 -16  25   2       66.70      122.19     20.17 o
 -15  25   2       31.15       34.90     19.21 o
 -14  25   2       33.79       61.26     17.29 o
 -13  25   2        2.77       23.54     10.87 o
 -12  25   2       73.71       92.36     11.53 o
 -11  25   2       56.35       71.47     28.82 o
 -10  25   2        2.26       21.03     24.98 o
  -9  25   2       44.87       66.96     17.29 o
  -8  25   2       70.92       86.28     13.23 o
  -7  25   2        3.62       28.41     19.69 o
  -6  25   2       74.66      159.24     26.42 o
  -5  25   2        0.87       18.07     18.25 o
 -18  26   2        2.30       15.40     34.10 o
 -17  26   2       28.08       79.08     17.77 o
 -16  26   2       12.78       31.58     10.80 o
 -15  26   2        7.39       32.08     11.19 o
 -14  26   2       82.36      110.53     11.87 o
 -13  26   2        6.37       13.01     11.07 o
 -12  26   2       30.05       87.59     10.87 o
 -11  26   2       14.74       73.99     25.94 o
 -10  26   2       63.33      125.37     18.73 o
  -9  26   2       31.27       96.96     38.43 o
  -8  26   2       14.28       36.17     20.17 o
   0   1   3      325.57      336.74      3.40 o
  -1   2   3     1786.73     1726.12     13.62 o
   0   2   3     1113.97     1305.96     12.17 o
  -2   3   3     3704.99     3894.99     30.63 o
  -1   3   3     3231.71     3414.41     26.94 o
   0   3   3     3834.21     3940.46     30.01 o
  -3   4   3      244.55      281.97      2.72 o
  -2   4   3     1629.82     1617.86     13.81 o
  -1   4   3       17.86       21.05      1.92 o
   0   4   3       65.82       51.08      2.88 o
  -4   5   3      569.38      587.63      6.24 o
  -3   5   3     1085.20      974.24      9.92 o
  -2   5   3     5331.79     5676.46     40.69 o
  -1   5   3     1725.94     1677.30     12.44 o
   0   5   3     1085.25     1047.46      7.82 o
  -5   6   3     5281.42     5486.82     37.29 o
  -4   6   3      208.97      202.35      5.28 o
  -3   6   3     4464.98     4519.07     34.32 o
  -2   6   3     1110.83     1244.04      8.83 o
  -1   6   3     1839.15     1830.97     14.50 o
   0   6   3     1225.88     1197.94      8.07 o
  -6   7   3      370.87      318.94      3.40 o
  -5   7   3     1886.75     1914.56     14.26 o
  -4   7   3       82.68       88.88      2.40 o
  -3   7   3     3493.28     3794.90     53.32 o
  -2   7   3     2198.13     2304.67     16.30 o
  -1   7   3     1263.39     1237.34      8.83 o
   0   7   3     1315.43     1390.16     11.05 o
  -7   8   3     1405.32     1300.75     10.87 o
  -6   8   3     1962.22     2004.87     14.94 o
  -5   8   3     1188.46     1187.23      9.15 o
  -4   8   3     1754.14     1805.55     17.77 o
  -3   8   3     1827.78     1878.19     13.81 o
  -2   8   3      788.38      798.81      6.79 o
  -1   8   3      426.11      445.23      7.20 o
   0   8   3     1135.32     1171.61     11.05 o
  -8   9   3      241.79      226.56      3.00 o
  -7   9   3      233.33      245.35      5.28 o
  -6   9   3      103.81      108.21      2.31 o
  -5   9   3      419.70      460.64      4.75 o
  -4   9   3     2248.00     2338.83     17.23 o
  -3   9   3      866.66      853.17      7.38 o
  -2   9   3      131.31      112.26      6.24 o
  -1   9   3      624.72      583.09      5.06 o
   0   9   3     1417.11     1523.57     23.06 o
  -9  10   3      115.28      114.80      2.04 o
  -8  10   3       53.10       48.20      2.88 o
  -7  10   3      347.87      356.88      4.08 o
  -6  10   3      841.89      897.67      7.11 o
  -5  10   3      153.45      154.76      3.84 o
  -4  10   3     1967.39     2135.05     15.62 o
  -3  10   3       96.93       94.18      2.04 o
  -2  10   3      305.68      281.13      3.69 o
  -1  10   3      205.96      222.89      2.72 o
   0  10   3      137.49      102.73      2.31 o
 -10  11   3      569.84      551.41      5.74 o
  -9  11   3      204.52      215.29      6.24 o
  -8  11   3       70.77       69.91      4.32 o
  -7  11   3       35.98       28.54      2.40 o
  -6  11   3      661.42      629.42     13.45 o
  -5  11   3       45.73       47.25      2.88 o
  -4  11   3      118.95      117.70      2.04 o
  -3  11   3     1500.60     1587.74     12.85 o
  -2  11   3      360.24      325.18      4.08 o
  -1  11   3      178.34      173.41      2.72 o
   0  11   3       11.07       12.03      2.04 o
 -11  12   3       47.07       51.21      2.40 o
 -10  12   3       37.67       35.76      4.80 o
  -9  12   3      197.67      187.82      3.40 o
  -8  12   3       95.00       93.96      8.17 o
  -7  12   3      506.68      442.86      4.75 o
  -6  12   3      320.97      325.73      4.80 o
  -5  12   3      435.97      470.26      4.75 o
  -4  12   3      127.10      131.34      5.28 o
  -3  12   3      285.33      291.39      9.61 o
  -2  12   3      772.12      821.73      7.11 o
  -1  12   3        0.82        3.84      2.04 o
   0  12   3      749.17      694.07      6.79 o
 -12  13   3      217.23      207.48      9.13 o
 -11  13   3      140.25      134.15      4.32 o
 -10  13   3      260.09      263.25     13.93 o
  -9  13   3      233.15      243.51      6.24 o
  -8  13   3       95.46       94.09      6.72 o
  -7  13   3      220.17      189.32      3.84 o
  -6  13   3      108.62      104.72      2.72 o
  -5  13   3       55.00       72.96      2.88 o
  -4  13   3       20.02       20.86      4.80 o
  -3  13   3      184.25      183.89      8.65 o
  -2  13   3      444.98      412.40      5.28 o
  -1  13   3      296.00      293.43      4.80 o
   0  13   3      101.54       96.88      3.36 o
 -13  14   3      331.55      320.31      4.38 o
 -12  14   3        5.42       10.44      3.84 o
 -11  14   3      272.85      267.55      4.08 o
 -10  14   3     1206.10     1280.30     27.38 o
  -9  14   3      233.24      228.00      3.84 o
  -8  14   3       28.21       38.72      6.24 o
  -7  14   3      137.29      139.40      8.17 o
  -6  14   3      256.15      251.20      3.69 o
  -5  14   3      134.07      135.14      7.69 o
  -4  14   3       37.97       40.85      2.31 o
  -3  14   3      716.52      653.87     10.09 o
  -2  14   3      544.29      502.96      6.43 o
  -1  14   3      404.88      354.01      4.75 o
   0  14   3      189.67      190.72      4.08 o
 -14  15   3       51.89       59.98      7.20 o
 -13  15   3      262.90      228.32      8.17 o
 -12  15   3      340.59      317.25      5.74 o
 -11  15   3       91.33       92.23      3.00 o
 -10  15   3       27.08       21.31      2.72 o
  -9  15   3      164.45      155.57      3.69 o
  -8  15   3      277.00      238.11      9.61 o
  -7  15   3       78.60       81.40      4.32 o
  -6  15   3      445.33      491.41     11.05 o
  -5  15   3      480.26      439.82     14.89 o
  -4  15   3      378.20      364.90     11.05 o
  -3  15   3      665.02      634.31      7.20 o
  -2  15   3      632.43      643.59     13.45 o
  -1  15   3     1090.30     1088.60     10.51 o
   0  15   3      233.53      211.79     11.53 o
 -15  16   3      110.99      103.44      3.69 o
 -14  16   3       86.25       77.58      3.91 o
 -13  16   3      117.27      131.95      6.72 o
 -12  16   3      106.35      110.38      7.69 o
 -11  16   3      321.85      314.58     12.97 o
 -10  16   3      197.76      181.34      7.69 o
  -9  16   3      258.16      274.33      4.61 o
  -8  16   3      151.50      129.96      6.72 o
  -7  16   3      199.06      190.21      4.75 o
  -6  16   3       60.70       65.75      4.80 o
  -5  16   3      690.93      732.22      7.38 o
  -4  16   3      241.56      236.81      4.75 o
  -3  16   3       74.65       76.48      3.00 o
  -2  16   3      114.44       94.39      4.80 o
  -1  16   3      924.68      902.11     10.19 o
   0  16   3      232.62      218.04      8.65 o
 -16  17   3       24.91       24.84      3.69 o
 -15  17   3      106.11       95.01     12.97 o
 -14  17   3      126.13      102.65      4.38 o
 -13  17   3      144.27      146.16      5.28 o
 -12  17   3      140.20      137.23     14.41 o
 -11  17   3       16.75       17.31      3.84 o
 -10  17   3       59.32       60.55      6.72 o
  -9  17   3      421.70      399.74     13.93 o
  -8  17   3      753.19      671.57     15.37 o
  -7  17   3      514.71      485.20      7.79 o
  -6  17   3      773.07      770.48      9.51 o
  -5  17   3      204.32      199.70      8.65 o
  -4  17   3      141.93      142.06      7.20 o
  -3  17   3        1.36        3.10      3.00 o
  -2  17   3      208.30      177.99      4.61 o
  -1  17   3       29.29       12.60      8.65 o
   0  17   3       64.00       68.44      7.69 o
 -17  18   3       20.73       26.35      4.38 o
 -16  18   3        7.93       21.13      7.20 o
 -15  18   3      516.66      479.33     16.33 o
 -14  18   3      223.68      215.06      7.20 o
 -13  18   3      473.25      460.60     21.61 o
 -12  18   3       35.01       31.42      3.91 o
 -11  18   3       51.20       54.36      6.72 o
 -10  18   3       16.17       25.72      3.34 o
  -9  18   3      109.78       93.86      4.75 o
  -8  18   3       62.43       67.88      4.38 o
  -7  18   3      164.72      187.05      5.74 o
  -6  18   3        9.09       10.78      3.00 o
  -5  18   3       94.41       76.52      5.28 o
  -4  18   3      165.02      156.76     15.85 o
  -3  18   3      431.92      379.26     22.09 o
  -2  18   3      156.27      159.65     11.53 o
  -1  18   3      166.22      180.48      8.17 o
   0  18   3       18.74       28.69      4.61 o
 -18  19   3       38.36       31.32      6.00 o
 -17  19   3        6.05       19.08      5.06 o
 -16  19   3       85.19       85.96      6.00 o
 -15  19   3      111.80       95.95      5.67 o
 -14  19   3       25.66       29.50      3.91 o
 -13  19   3      317.11      273.69      7.20 o
 -12  19   3      227.48      220.49      5.74 o
 -11  19   3      190.15      176.18      5.74 o
 -10  19   3       31.69       32.54      4.38 o
  -9  19   3      152.76      150.41      5.06 o
  -8  19   3      299.89      251.69     11.05 o
  -7  19   3      288.33      251.88      9.61 o
  -6  19   3       64.81       72.19      9.13 o
  -5  19   3        6.00       10.37      3.36 o
  -4  19   3       37.58       43.98      4.38 o
  -3  19   3      195.67      161.31      5.31 o
  -2  19   3       55.45       47.03      5.28 o
  -1  19   3        1.78        4.32      5.31 o
   0  19   3        1.87       12.94      7.69 o
 -19  20   3       19.30       29.40     17.29 o
 -18  20   3       49.35       63.54      6.79 o
 -17  20   3       54.91       48.95      8.17 o
 -16  20   3       17.77       38.20      5.76 o
 -15  20   3       19.92       19.21      5.51 o
 -14  20   3       26.48       29.62      4.80 o
 -13  20   3       81.94       88.64      8.17 o
 -12  20   3       95.04       92.92      6.43 o
 -11  20   3      206.92      187.83     13.45 o
 -10  20   3       68.57       68.21      6.11 o
  -9  20   3      157.76      129.00      6.69 o
  -8  20   3      134.79      114.91     16.33 o
  -7  20   3       30.01       20.65      5.43 o
  -6  20   3       76.40       89.67     12.49 o
  -5  20   3       36.14       43.06      5.06 o
  -4  20   3       20.80       20.81      4.75 o
  -3  20   3      202.79      175.35      6.79 o
  -2  20   3       44.65       64.65      5.74 o
  -1  20   3       54.47       32.74     15.85 o
   0  20   3       98.13      100.08     15.85 o
 -20  21   3        0.20       13.42     12.97 o
 -19  21   3       24.05       33.91      8.31 o
 -18  21   3       54.47       62.54      7.41 o
 -17  21   3       88.73       66.87     10.57 o
 -16  21   3       87.29      102.79      7.11 o
 -15  21   3      106.02      105.78      6.43 o
 -14  21   3       57.75       81.50      6.72 o
 -13  21   3       11.09       18.89      7.20 o
 -12  21   3       30.87       31.87      6.43 o
 -11  21   3       50.96       63.43      7.69 o
 -10  21   3       27.74       14.81      6.72 o
  -9  21   3      138.46      151.26     13.93 o
  -8  21   3        7.28       12.49      5.43 o
  -7  21   3        4.84       13.11      5.76 o
  -6  21   3       17.72       23.13      8.65 o
  -5  21   3       48.80       69.64      6.43 o
  -4  21   3       32.85       33.71      7.38 o
  -3  21   3       77.87      101.48      9.83 o
  -2  21   3       16.89       19.21      9.61 o
  -1  21   3        2.13       10.50      9.69 o
   0  21   3       20.38       33.83     20.17 o
 -21  22   3       38.21       51.65     11.87 o
 -20  22   3       42.41       53.46     10.51 o
 -19  22   3        6.15       16.57      7.81 o
 -18  22   3       24.68       55.16     22.58 o
 -17  22   3       11.59       17.05      8.65 o
 -16  22   3        7.91       15.85      7.41 o
 -15  22   3       49.48       41.42      7.11 o
 -14  22   3        9.49       26.00      6.79 o
 -13  22   3      115.45      110.85      7.38 o
 -12  22   3       67.83       58.99     19.21 o
 -11  22   3       47.13       54.31      7.47 o
 -10  22   3        5.59       26.61      6.69 o
  -9  22   3       24.35       33.66      6.43 o
  -8  22   3       81.98       89.27      7.69 o
  -7  22   3       46.41       38.38      9.00 o
  -6  22   3       60.20       54.82     13.93 o
  -5  22   3        1.32        0.96      9.00 o
  -4  22   3        1.52        7.06      8.52 o
  -3  22   3       16.23       34.01      8.47 o
  -2  22   3       16.62       23.06      8.65 o
  -1  22   3       29.48       45.65     13.45 o
   0  22   3       42.33       77.02     10.62 o
 -22  23   3       12.94       25.77     17.29 o
 -21  23   3       15.51       25.57     10.57 o
 -20  23   3       26.86       36.09     11.53 o
 -19  23   3       17.29       23.06      9.92 o
 -18  23   3        0.47        5.39      8.75 o
 -17  23   3       11.71       18.18     10.09 o
 -16  23   3        4.96       18.38      7.61 o
 -15  23   3       15.93       21.17      8.31 o
 -14  23   3       20.36       14.41      8.15 o
 -13  23   3       42.42       37.74      8.83 o
 -12  23   3        0.24        3.52      8.71 o
 -11  23   3       56.07       55.51     12.97 o
 -10  23   3       10.09       10.99      9.13 o
  -9  23   3        8.29        9.24      8.75 o
  -8  23   3        6.68        8.74     10.09 o
  -7  23   3      199.59      206.33     40.35 o
  -6  23   3       18.66       23.21     10.51 o
  -5  23   3       18.79       27.22      9.00 o
  -4  23   3       36.98       52.32     11.31 o
  -3  23   3        3.21       13.82      8.75 o
  -2  23   3       55.24       81.50     30.26 o
  -1  23   3       45.70       72.69     22.09 o
 -21  24   3       35.09       71.17     15.85 o
 -20  24   3        3.35       45.41     11.19 o
 -19  24   3        7.94       33.54     11.19 o
 -18  24   3       65.47      115.52     25.46 o
 -17  24   3        5.76       18.70     12.97 o
 -16  24   3        8.62        6.83      9.00 o
 -15  24   3       32.79       51.39     12.23 o
 -14  24   3       15.35       19.56     14.41 o
 -13  24   3        1.50        9.11      8.47 o
 -12  24   3        0.10       12.49      9.00 o
 -11  24   3       21.66       25.26     14.89 o
 -10  24   3       16.27       29.61     12.01 o
  -9  24   3       64.00       69.87     14.89 o
  -8  24   3      179.37      168.63     15.37 o
  -7  24   3       30.93       46.07     10.51 o
  -6  24   3       17.45       45.27     11.53 o
  -5  24   3       21.02       29.30     10.19 o
  -4  24   3       15.45       19.61     11.53 o
  -3  24   3       48.76       69.60     25.46 o
 -19  25   3       26.38       38.65     20.17 o
 -18  25   3       17.68       54.72     12.00 o
 -17  25   3       59.22       73.06     13.13 o
 -16  25   3       16.71       23.67     19.69 o
 -15  25   3       13.20       25.46     23.54 o
 -14  25   3        3.19       13.75     11.76 o
 -13  25   3       13.62       29.03     14.41 o
 -12  25   3       53.14       70.71     13.23 o
 -11  25   3       13.08       40.92     10.80 o
 -10  25   3       48.47       67.06     12.69 o
  -9  25   3       32.22       56.40     14.22 o
  -8  25   3        7.25       28.85     12.23 o
  -7  25   3       16.90       59.30     13.81 o
  -6  25   3       20.45       68.86     59.56 o
 -16  26   3        2.83       31.28     25.46 o
 -15  26   3       24.33       52.35     18.73 o
 -14  26   3        9.79       17.85     16.81 o
 -13  26   3        5.12       16.60     14.03 o
 -12  26   3       19.81       76.53     16.81 o
 -11  26   3       22.12       27.00     18.87 o
 -10  26   3       43.63       32.98     21.13 o
   0   1   4      535.90      464.40      5.31 o
  -1   2   4     1236.82     1181.40     16.81 o
   0   2   4      325.00      311.05      6.24 o
  -2   3   4      440.54      436.54      4.38 o
  -1   3   4      289.81      328.12      4.32 o
   0   3   4     1344.40     1414.16     12.44 o
  -3   4   4     2000.83     1940.67     15.87 o
  -2   4   4      589.16      625.65      6.00 o
  -1   4   4      923.66      988.21      9.69 o
   0   4   4     4107.18     4308.07     29.89 o
  -4   5   4      273.98      250.94      2.40 o
  -3   5   4     1557.05     1632.32     13.62 o
  -2   5   4     5019.53     5408.48     36.68 o
  -1   5   4     2107.03     2122.90     18.73 o
   0   5   4      146.13      188.84      3.36 o
  -5   6   4     3268.88     3685.09     27.85 o
  -4   6   4     2052.47     2073.86     16.55 o
  -3   6   4     1236.48     1264.58     16.33 o
  -2   6   4       58.20       50.93      1.36 o
  -1   6   4      305.13      326.01      3.69 o
   0   6   4     3381.38     3555.60     29.30 o
  -6   7   4     1510.26     1726.09     13.13 o
  -5   7   4      923.51     1088.21      9.44 o
  -4   7   4     4748.96     5416.38     35.96 o
  -3   7   4     2534.24     2602.38     20.64 o
  -2   7   4     1421.17     1488.86     22.58 o
  -1   7   4      303.70      243.27      3.69 o
   0   7   4     2601.02     2576.25     27.38 o
  -7   8   4      880.46      879.05      8.15 o
  -6   8   4      734.44      653.67      5.74 o
  -5   8   4     1243.51     1204.98      9.44 o
  -4   8   4     1055.54     1307.07     10.62 o
  -3   8   4       86.26      113.49      3.84 o
  -2   8   4      353.80      378.69      8.17 o
  -1   8   4     2820.93     3011.63     20.38 o
   0   8   4     1371.50     1427.12     18.25 o
  -8   9   4      199.47      257.63      3.69 o
  -7   9   4      174.69      136.59      3.00 o
  -6   9   4     1267.21     1210.83     10.51 o
  -5   9   4       56.66       58.60      2.04 o
  -4   9   4       12.87       13.17      1.92 o
  -3   9   4     1171.90     1064.25     11.05 o
  -2   9   4      494.21      537.78      6.24 o
  -1   9   4     2496.98     2465.75     25.46 o
   0   9   4     1421.61     1497.20     11.55 o
  -9  10   4       51.75       34.61      2.04 o
  -8  10   4      919.86      994.26      9.51 o
  -7  10   4      396.82      415.44      6.24 o
  -6  10   4      114.66      139.32      2.72 o
  -5  10   4      973.52      949.23      8.75 o
  -4  10   4       66.94       73.63      2.31 o
  -3  10   4      277.14      299.72      3.40 o
  -2  10   4      702.80      666.26     14.41 o
  -1  10   4      144.63      134.02      2.72 o
   0  10   4      112.58       97.62      3.36 o
 -10  11   4       74.56       87.46      2.72 o
  -9  11   4      200.48      191.17      3.40 o
  -8  11   4      344.40      283.51      5.76 o
  -7  11   4     1200.17     1231.08     10.87 o
  -6  11   4      338.65      312.35      6.72 o
  -5  11   4      291.62      260.69      3.69 o
  -4  11   4      164.23      159.06      3.36 o
  -3  11   4      324.87      374.51     21.13 o
  -2  11   4      828.06      840.62      7.11 o
  -1  11   4      262.95      278.25      6.24 o
   0  11   4     1200.06     1210.43     10.19 o
 -11  12   4      589.72      561.56      6.24 o
 -10  12   4      707.47      658.06      6.79 o
  -9  12   4       24.69       20.40      2.88 o
  -8  12   4      207.47      227.85      3.69 o
  -7  12   4      384.44      372.18      4.38 o
  -6  12   4      321.46      294.50      3.69 o
  -5  12   4      558.46      533.41      5.76 o
  -4  12   4      132.17      114.91      3.36 o
  -3  12   4      123.40      118.17      2.72 o
  -2  12   4       69.70       60.14      2.72 o
  -1  12   4      886.02      829.58      7.47 o
   0  12   4      206.83      180.63      4.80 o
 -12  13   4      315.96      328.00      5.06 o
 -11  13   4       71.35       69.36      3.00 o
 -10  13   4      339.41      313.30      5.06 o
  -9  13   4       35.89       36.71      4.80 o
  -8  13   4       71.11       57.74      2.47 o
  -7  13   4      107.60       92.31      2.88 o
  -6  13   4      167.08      165.84      6.24 o
  -5  13   4       57.03       51.38      6.72 o
  -4  13   4       52.00       54.09      2.88 o
  -3  13   4      556.41      513.70     11.05 o
  -2  13   4     1404.54     1171.56     10.19 o
  -1  13   4      404.12      402.03      5.43 o
   0  13   4      189.48      181.97      4.38 o
 -13  14   4      231.02      211.90      4.38 o
 -12  14   4      460.70      429.49     21.13 o
 -11  14   4       20.41       23.14      4.80 o
 -10  14   4        6.20       10.57      4.80 o
  -9  14   4      178.71      165.21     11.53 o
  -8  14   4      246.75      239.32      6.72 o
  -7  14   4       50.00       44.80      2.72 o
  -6  14   4      188.71      193.27      3.69 o
  -5  14   4      532.37      489.69      5.31 o
  -4  14   4      361.16      408.33      5.43 o
  -3  14   4      282.18      275.53     18.73 o
  -2  14   4      454.45      406.50      7.69 o
  -1  14   4      886.98      845.52     11.53 o
   0  14   4       55.50       44.19      3.00 o
 -14  15   4      480.18      455.57      6.69 o
 -13  15   4      403.28      431.07     30.26 o
 -12  15   4       95.29       76.88      3.69 o
 -11  15   4      109.12      112.49      3.69 o
 -10  15   4      176.07      175.24      4.38 o
  -9  15   4      343.95      330.53      5.06 o
  -8  15   4      574.94      570.89     12.01 o
  -7  15   4       38.71       38.78      2.88 o
  -6  15   4      524.38      511.56     25.94 o
  -5  15   4      748.69      737.92     14.89 o
  -4  15   4      202.09      190.25      4.08 o
  -3  15   4      423.43      451.83     15.85 o
  -2  15   4      322.00      293.11      5.76 o
  -1  15   4      277.12      273.34      4.08 o
   0  15   4      183.29      154.66      4.08 o
 -15  16   4      502.12      440.35      6.92 o
 -14  16   4       40.44       38.02     10.09 o
 -13  16   4      244.93      245.02      5.43 o
 -12  16   4      604.04      538.70     22.09 o
 -11  16   4      436.27      406.27      6.43 o
 -10  16   4       35.04       35.72      8.65 o
  -9  16   4      907.78      834.80      9.51 o
  -8  16   4      114.34      115.57      5.76 o
  -7  16   4      842.27      735.36      7.61 o
  -6  16   4      324.67      294.25      5.06 o
  -5  16   4      353.32      328.14      5.28 o
  -4  16   4      102.74       93.07     11.05 o
  -3  16   4      287.13      271.04     12.97 o
  -2  16   4      204.55      193.13      4.08 o
  -1  16   4       20.73       18.12      8.65 o
   0  16   4        2.38        6.24      3.91 o
 -16  17   4       21.82       25.82      8.17 o
 -15  17   4      126.75      117.90      5.31 o
 -14  17   4      307.75      284.05      7.20 o
 -13  17   4       75.12       68.34      3.91 o
 -12  17   4       48.75       44.09      6.24 o
 -11  17   4      119.34      125.69      4.61 o
 -10  17   4      299.58      296.97     13.93 o
  -9  17   4      308.96      259.34     12.01 o
  -8  17   4      478.33      441.89      6.69 o
  -7  17   4      391.08      385.36     10.57 o
  -6  17   4      735.79      701.51      8.47 o
  -5  17   4      121.35      109.14      3.40 o
  -4  17   4      124.58      115.57      5.76 o
  -3  17   4       66.89       62.77      3.91 o
  -2  17   4      190.33      181.27      5.31 o
  -1  17   4      123.46      119.09      6.24 o
   0  17   4       75.05       79.47      6.24 o
 -17  18   4       30.05       33.37     13.45 o
 -16  18   4      136.88      141.86      7.11 o
 -15  18   4       23.25       26.64      5.74 o
 -14  18   4      172.06      147.69      6.43 o
 -13  18   4      162.35      182.75     17.77 o
 -12  18   4      389.93      344.37     12.01 o
 -11  18   4       45.52       45.34      3.91 o
 -10  18   4      149.22      136.67      6.72 o
  -9  18   4      241.66      233.94      5.43 o
  -8  18   4      236.43      228.86      5.74 o
  -7  18   4      469.90      416.16      6.69 o
  -6  18   4      199.81      202.58      4.61 o
  -5  18   4       34.56       40.05      4.80 o
  -4  18   4       91.40      103.33      5.06 o
  -3  18   4       62.45       53.72      5.76 o
  -2  18   4       32.53       31.13      4.38 o
  -1  18   4       50.81       50.26      5.74 o
   0  18   4        2.33        4.16      6.01 o
 -18  19   4       16.57       37.86      6.79 o
 -17  19   4        3.46       11.53     11.53 o
 -16  19   4       87.14       80.15      6.79 o
 -15  19   4       50.68       56.59      6.43 o
 -14  19   4       98.54       73.27      9.61 o
 -13  19   4      101.94       82.78      9.61 o
 -12  19   4      171.14      181.57      6.11 o
 -11  19   4       67.73       75.89      5.43 o
 -10  19   4       49.29       67.06     17.77 o
  -9  19   4       16.88       12.97      4.75 o
  -8  19   4       27.49       23.18      8.17 o
  -7  19   4       25.67       24.98      4.80 o
  -6  19   4       35.48       45.15      5.06 o
  -5  19   4       43.62       41.23      5.31 o
  -4  19   4       60.12       68.78      5.51 o
  -3  19   4       88.86       86.47      6.79 o
  -2  19   4       38.65       41.65      7.69 o
  -1  19   4       16.35       40.20      9.61 o
   0  19   4       19.81       28.06     24.50 o
 -19  20   4       34.34       54.15     10.12 o
 -18  20   4       59.51       88.90     19.21 o
 -17  20   4       31.95       30.51      7.69 o
 -16  20   4       20.77       19.06     12.97 o
 -15  20   4       34.23       37.33     11.05 o
 -14  20   4      136.70      137.99      6.43 o
 -13  20   4       38.82       47.56      7.69 o
 -12  20   4      117.71       90.40      7.20 o
 -11  20   4       14.45       17.55      5.06 o
 -10  20   4       32.97       26.87      7.69 o
  -9  20   4       58.47       46.88      6.00 o
  -8  20   4      160.39      129.75      6.69 o
  -7  20   4       20.57       26.05      5.31 o
  -6  20   4        8.25       17.87      5.06 o
  -5  20   4      162.23      144.91     12.01 o
  -4  20   4       50.66       59.01      7.20 o
  -3  20   4       67.98       77.28      6.79 o
  -2  20   4       66.44       73.75      8.31 o
  -1  20   4       30.47       47.20     13.93 o
   0  20   4        3.50       23.54      8.83 o
 -20  21   4      118.40      128.19     13.45 o
 -19  21   4       30.15       31.94     21.13 o
 -18  21   4       16.05       27.28     12.49 o
 -17  21   4        4.89        5.76      7.99 o
 -16  21   4       26.61       16.33     10.09 o
 -15  21   4       50.84       39.68      6.43 o
 -14  21   4        1.13       12.18      6.43 o
 -13  21   4       26.49       39.65      9.61 o
 -12  21   4       23.66       28.83      6.11 o
 -11  21   4       20.27       23.74     11.05 o
 -10  21   4       46.85       46.31      6.72 o
  -9  21   4       56.31       40.00      7.69 o
  -8  21   4       54.53       53.34     16.81 o
  -7  21   4      100.36       86.45     23.54 o
  -6  21   4        5.34        1.01      5.92 o
  -5  21   4       88.97      103.19      9.83 o
  -4  21   4       51.03       61.80     11.05 o
  -3  21   4        9.19       20.47     21.13 o
  -2  21   4       26.64       46.20     28.82 o
  -1  21   4       57.86       59.50      9.83 o
   0  21   4       24.81       30.26      9.44 o
 -21  22   4       51.87       52.64     11.07 o
 -20  22   4        3.64       35.72     17.29 o
 -19  22   4      164.99      170.32     12.97 o
 -18  22   4        6.74       30.94      9.69 o
 -17  22   4       13.33       25.92     18.25 o
 -16  22   4       22.27       60.88     13.93 o
 -15  22   4       18.07        6.76      9.42 o
 -14  22   4       49.01       71.39      9.15 o
 -13  22   4        9.42       36.30     17.77 o
 -12  22   4        2.85       14.20     14.89 o
 -11  22   4        6.74       19.66      8.75 o
 -10  22   4       20.59       28.62     14.41 o
  -9  22   4      123.23      132.98     13.45 o
  -8  22   4       36.84       46.82      7.99 o
  -7  22   4       28.74       18.04     14.89 o
  -6  22   4       14.98       45.52     10.12 o
  -5  22   4       10.58       30.74      9.51 o
  -4  22   4       21.05       25.36      9.92 o
  -3  22   4        6.51       20.44      9.83 o
  -2  22   4       11.73       15.23      9.22 o
  -1  22   4       13.78       32.86     13.45 o
   0  22   4       51.29       68.72     11.05 o
 -21  23   4      106.35      100.68     11.07 o
 -20  23   4       45.67       55.18     10.87 o
 -19  23   4      164.35      176.51     10.12 o
 -18  23   4       15.58       29.83     32.18 o
 -17  23   4       85.73      100.67     11.53 o
 -16  23   4       84.36       90.52     36.02 o
 -15  23   4       83.05       93.10     18.73 o
 -14  23   4       42.58       47.43      9.51 o
 -13  23   4       11.86       33.53     14.41 o
 -12  23   4       13.78       12.97      8.83 o
 -11  23   4       20.70       26.65      8.71 o
 -10  23   4       13.53       37.99      8.52 o
  -9  23   4       15.54       17.76      9.83 o
  -8  23   4       10.02       11.00      9.42 o
  -7  23   4        2.71       13.45     16.81 o
  -6  23   4       62.76       59.56      9.92 o
  -5  23   4       10.71       34.65      9.83 o
  -4  23   4       14.14       27.38      9.51 o
  -3  23   4        7.61       20.17     10.19 o
  -2  23   4        5.44        8.17      8.83 o
 -20  24   4       15.24       26.42     14.90 o
 -19  24   4        7.14       35.38     20.17 o
 -18  24   4       24.92       51.60     17.29 o
 -17  24   4        0.65        4.50     10.80 o
 -16  24   4        9.97       42.28     29.78 o
 -15  24   4       11.13       30.95     12.01 o
 -14  24   4       14.93       33.41      8.75 o
 -13  24   4       41.30       54.88     29.78 o
 -12  24   4       12.55       33.03      9.83 o
 -11  24   4        3.39       11.79      9.83 o
 -10  24   4        9.91       35.67     14.41 o
  -9  24   4       18.68       12.15     10.12 o
  -8  24   4       17.12       19.74      9.83 o
  -7  24   4      331.76      320.23     12.85 o
  -6  24   4       38.17       86.01     31.22 o
  -5  24   4       32.87       53.93     13.93 o
  -4  24   4       42.41       47.13     10.87 o
 -17  25   4       22.82       31.63     31.70 o
 -16  25   4       34.46       79.25     23.06 o
 -15  25   4       18.33       39.67     12.55 o
 -14  25   4        8.61       57.01     12.85 o
 -13  25   4        3.05       49.82     11.31 o
 -12  25   4       40.88       80.67     19.21 o
 -11  25   4       46.99       77.25     11.07 o
 -10  25   4       80.99      123.52     12.49 o
  -9  25   4        2.48       45.01     11.53 o
  -8  25   4       31.46       30.70     13.45 o
   0   1   5       11.72        8.65      1.36 o
  -1   2   5      156.14      143.10      2.47 o
   0   2   5      389.54      360.24      4.08 o
  -2   3   5      122.99      124.54      2.31 o
  -1   3   5      642.41      681.52      6.43 o
   0   3   5      859.40      844.40      8.83 o
  -3   4   5      453.05      488.05      4.80 o
  -2   4   5      456.54      404.86      4.61 o
  -1   4   5      978.45      884.83      8.65 o
   0   4   5      169.46      186.77      8.65 o
  -4   5   5     1749.74     1796.42     14.26 o
  -3   5   5       87.88       80.24      2.04 o
  -2   5   5      184.30      170.23      5.76 o
  -1   5   5      303.34      290.03      3.69 o
   0   5   5      881.09      853.33      7.11 o
  -5   6   5     1137.00     1034.32     13.93 o
  -4   6   5       44.53       60.71      1.72 o
  -3   6   5      335.84      390.69      5.76 o
  -2   6   5      873.14      935.36     12.97 o
  -1   6   5      508.76      489.30      8.17 o
   0   6   5      864.22      844.66      7.11 o
  -6   7   5      179.63      154.22      2.72 o
  -5   7   5        5.03        5.76      1.36 o
  -4   7   5     2012.64     2129.06     16.26 o
  -3   7   5     1021.79     1059.77     12.01 o
  -2   7   5      545.18      461.60      4.75 o
  -1   7   5      668.10      707.55      6.92 o
   0   7   5      590.21      561.06      5.43 o
  -7   8   5       86.79       86.73      3.84 o
  -6   8   5     1054.97      950.55      8.15 o
  -5   8   5      568.37      558.19      5.74 o
  -4   8   5      596.31      509.18      5.31 o
  -3   8   5     1031.84     1113.91     10.19 o
  -2   8   5      606.29      626.83     19.21 o
  -1   8   5      228.01      201.15      3.00 o
   0   8   5      811.62      906.44     12.01 o
  -8   9   5      193.26      180.12      3.40 o
  -7   9   5       13.60        8.01      1.60 o
  -6   9   5      682.51      692.95      6.43 o
  -5   9   5      141.50      155.91      7.20 o
  -4   9   5      450.83      408.71      6.24 o
  -3   9   5       88.48       93.12      6.24 o
  -2   9   5      200.11      201.78      3.40 o
  -1   9   5       32.47       19.16      1.92 o
   0   9   5      465.23      454.90      4.75 o
  -9  10   5      107.34      114.54      2.88 o
  -8  10   5      321.08      295.88      4.38 o
  -7  10   5      498.67      497.15      5.31 o
  -6  10   5      564.25      572.86     13.45 o
  -5  10   5       62.18       52.11      1.92 o
  -4  10   5      345.58      380.76      4.61 o
  -3  10   5      236.54      232.54      3.84 o
  -2  10   5      569.02      542.17     11.05 o
  -1  10   5       27.50       27.57      1.60 o
   0  10   5      222.94      212.86      3.00 o
 -10  11   5       31.39       45.53      5.76 o
  -9  11   5      112.69      106.17      3.40 o
  -8  11   5       67.18       82.14      2.72 o
  -7  11   5      159.76      154.96      6.72 o
  -6  11   5       16.95       18.88      2.31 o
  -5  11   5        1.76        4.32      1.44 o
  -4  11   5      159.13      151.96      6.24 o
  -3  11   5       26.25       35.65      2.04 o
  -2  11   5      308.88      242.22      6.24 o
  -1  11   5      447.40      400.15      8.17 o
   0  11   5       90.77       91.48      3.00 o
 -11  12   5       48.38       43.71      2.72 o
 -10  12   5      358.63      349.68      5.43 o
  -9  12   5      460.20      451.02      6.11 o
  -8  12   5      143.85      114.32      3.84 o
  -7  12   5       67.90       64.40      3.00 o
  -6  12   5      115.53      122.01      3.40 o
  -5  12   5      119.76      128.72      3.00 o
  -4  12   5      217.67      233.38      8.65 o
  -3  12   5      512.41      509.21     10.57 o
  -2  12   5      822.50      792.96     14.89 o
  -1  12   5      264.75      244.56      4.32 o
   0  12   5      174.11      180.65      4.08 o
 -12  13   5       45.15       39.02      3.00 o
 -11  13   5       34.79       36.99      9.61 o
 -10  13   5       32.34       29.62      4.80 o
  -9  13   5      127.06      122.76      3.69 o
  -8  13   5      131.25      132.65      6.72 o
  -7  13   5      121.89      122.57      3.40 o
  -6  13   5        2.39        3.71      4.32 o
  -5  13   5       23.14       32.74      3.36 o
  -4  13   5      110.72      105.77      3.00 o
  -3  13   5      597.58      607.88     18.25 o
  -2  13   5      573.27      567.35      6.69 o
  -1  13   5      729.92      638.84      6.79 o
   0  13   5       43.51       45.65      3.00 o
 -13  14   5        1.46        0.96      2.72 o
 -12  14   5      629.33      626.82      8.15 o
 -11  14   5       16.66       21.35      3.00 o
 -10  14   5      123.86      136.73      5.76 o
  -9  14   5      606.32      542.44      9.13 o
  -8  14   5       15.00       19.47      3.00 o
  -7  14   5       59.10       74.82      5.28 o
  -6  14   5      360.50      367.64     18.25 o
  -5  14   5       71.06       85.78      9.61 o
  -4  14   5      188.88      174.39      3.84 o
  -3  14   5      398.62      365.84      5.31 o
  -2  14   5      927.55      861.56     11.05 o
  -1  14   5      288.90      274.77      4.08 o
   0  14   5      171.60      167.57      8.65 o
 -14  15   5      459.41      424.83     16.81 o
 -13  15   5      278.74      301.61      6.00 o
 -12  15   5      349.81      311.28      5.74 o
 -11  15   5      325.01      290.59     14.41 o
 -10  15   5       39.40       28.95      3.40 o
  -9  15   5        2.17        7.20      6.24 o
  -8  15   5       86.92       80.27      3.69 o
  -7  15   5       98.90      107.22      4.08 o
  -6  15   5       65.30       69.73      4.08 o
  -5  15   5       89.60       92.58      7.20 o
  -4  15   5      202.46      197.41      3.69 o
  -3  15   5      174.02      164.19      7.69 o
  -2  15   5      176.62      169.59      4.08 o
  -1  15   5       99.32       80.35      3.69 o
   0  15   5       75.77       69.92      3.91 o
 -15  16   5      145.15      177.72      5.43 o
 -14  16   5       55.58       51.33      5.06 o
 -13  16   5      121.43      135.61      4.07 o
 -12  16   5      304.04      237.61      5.28 o
 -11  16   5       53.64       49.97      4.75 o
 -10  16   5      341.36      285.80      6.11 o
  -9  16   5       26.05       24.79      3.69 o
  -8  16   5       55.56       66.59      7.20 o
  -7  16   5      811.71      739.70     35.06 o
  -6  16   5      431.53      384.57     21.13 o
  -5  16   5      485.03      459.70     15.37 o
  -4  16   5       90.08       99.71      5.28 o
  -3  16   5       45.54       36.39      3.00 o
  -2  16   5      294.83      260.65      5.74 o
  -1  16   5       36.07       32.59      6.24 o
   0  16   5       23.85       24.13      7.69 o
 -16  17   5       15.12       22.75      6.22 o
 -15  17   5        9.31       15.49      6.72 o
 -14  17   5      100.78      106.75      5.74 o
 -13  17   5       45.11       42.74      7.69 o
 -12  17   5       51.62       41.12      5.06 o
 -11  17   5      364.41      320.41      8.15 o
 -10  17   5      172.87      159.97     21.61 o
  -9  17   5       95.62      102.23     11.53 o
  -8  17   5      109.98      100.90      7.20 o
  -7  17   5       22.76       19.15      4.38 o
  -6  17   5       20.25       19.50      5.76 o
  -5  17   5       80.70       76.13      9.61 o
  -4  17   5      223.63      204.00     12.97 o
  -3  17   5      172.72      159.25      5.51 o
  -2  17   5        3.15       20.17      5.43 o
  -1  17   5       28.87       45.91     10.09 o
   0  17   5      114.11      115.60      7.79 o
 -17  18   5       34.01       51.51      6.79 o
 -16  18   5       34.72       37.05      9.61 o
 -15  18   5       31.39       42.73      5.74 o
 -14  18   5       28.49       36.19      5.51 o
 -13  18   5       50.55       47.07      5.43 o
 -12  18   5      130.66      116.85     13.45 o
 -11  18   5        5.56       12.23      5.06 o
 -10  18   5      173.59      164.65      6.00 o
  -9  18   5      181.62      164.86      6.43 o
  -8  18   5       60.64       64.87     10.09 o
  -7  18   5       74.30       84.55      5.51 o
  -6  18   5      146.81      124.18      5.74 o
  -5  18   5       28.21       33.10      9.13 o
  -4  18   5       68.03       55.03      7.20 o
  -3  18   5       64.06       44.58      5.74 o
  -2  18   5      159.40      133.56     15.85 o
  -1  18   5       66.32       61.24     14.41 o
   0  18   5       19.49        4.51      7.79 o
 -18  19   5       75.63       61.42      9.83 o
 -17  19   5       36.86       50.26      6.79 o
 -16  19   5       26.68       22.88      6.24 o
 -15  19   5       36.56       51.61      6.79 o
 -14  19   5      151.86      149.30     14.89 o
 -13  19   5      203.57      180.22      6.79 o
 -12  19   5       26.87       25.97      5.43 o
 -11  19   5       30.53       33.47      5.76 o
 -10  19   5       89.80       90.32      5.31 o
  -9  19   5       31.29       37.72      5.31 o
  -8  19   5        5.29       19.55      5.31 o
  -7  19   5      181.48      165.20     21.13 o
  -6  19   5      106.61      128.30      8.65 o
  -5  19   5        4.47        5.70      5.06 o
  -4  19   5       83.75       79.31      6.43 o
  -3  19   5       50.14       44.17      9.61 o
  -2  19   5        3.91       23.42     10.57 o
  -1  19   5        7.43       42.83      8.75 o
   0  19   5        9.62       29.93     20.65 o
 -19  20   5       14.46       34.58     10.19 o
 -18  20   5       40.96       50.67     20.65 o
 -17  20   5       39.76       58.00      8.65 o
 -16  20   5        5.11       13.86     12.01 o
 -15  20   5        2.88       12.01     10.09 o
 -14  20   5      124.57      117.90      6.43 o
 -13  20   5      186.88      178.70      6.79 o
 -12  20   5       13.17        7.69      5.43 o
 -11  20   5      141.89      139.44     10.09 o
 -10  20   5       21.24       35.00      5.31 o
  -9  20   5       11.12       18.87      5.76 o
  -8  20   5        8.22       21.19      5.31 o
  -7  20   5       67.06       84.10      9.13 o
  -6  20   5       55.06       55.42      7.20 o
  -5  20   5        7.42       19.09      8.17 o
  -4  20   5       80.58       83.95     16.81 o
  -3  20   5       69.37       59.43      9.15 o
  -2  20   5       18.57       44.02     10.57 o
  -1  20   5        4.13       13.13      9.15 o
   0  20   5      106.04      129.64     11.19 o
 -20  21   5       89.46      123.72     16.81 o
 -19  21   5        4.61       19.96      9.00 o
 -18  21   5        1.11       18.57      9.00 o
 -17  21   5       41.55       50.94     13.93 o
 -16  21   5       59.32       66.46     26.90 o
 -15  21   5       64.05       61.66      8.15 o
 -14  21   5       53.67       56.63      6.92 o
 -13  21   5      138.22      128.71      8.65 o
 -12  21   5       78.63       67.10     16.33 o
 -11  21   5       38.19       48.06      8.47 o
 -10  21   5        6.88       12.49      8.15 o
  -9  21   5        3.11       11.65      8.07 o
  -8  21   5       54.23       63.84     20.17 o
  -7  21   5       21.63       24.75      8.47 o
  -6  21   5       53.84       65.28     14.89 o
  -5  21   5       97.44      149.65     20.65 o
  -4  21   5       63.73       65.55      9.44 o
  -3  21   5       45.26       58.56     10.38 o
  -2  21   5       46.19       55.87     10.57 o
  -1  21   5        6.05        8.79      9.15 o
   0  21   5        7.36       27.31     13.93 o
 -21  22   5       15.31       30.95     12.01 o
 -20  22   5       14.82       18.53      9.44 o
 -19  22   5       16.51       29.16     10.38 o
 -18  22   5        7.41       32.66     10.19 o
 -17  22   5       43.60       62.41     10.19 o
 -16  22   5       38.32       52.74      9.22 o
 -15  22   5       11.02       25.17     11.53 o
 -14  22   5       15.58       31.86      8.52 o
 -13  22   5      111.48       97.88     13.45 o
 -12  22   5       58.03       62.20      9.44 o
 -11  22   5       13.72       21.71      9.61 o
 -10  22   5       26.42       30.94      9.00 o
  -9  22   5       38.67       42.41     22.58 o
  -8  22   5        3.68       25.35     14.89 o
  -7  22   5       38.37       72.88     10.57 o
  -6  22   5       22.10       44.08     17.29 o
  -5  22   5        4.90       27.52     10.57 o
  -4  22   5       15.05       16.54      9.00 o
  -3  22   5       24.51       20.01     12.01 o
  -2  22   5       15.09       29.93     10.80 o
  -1  22   5       40.81       24.69     19.69 o
 -20  23   5       36.69       41.49     12.44 o
 -19  23   5        3.96       42.53     14.41 o
 -18  23   5       19.51       50.75     12.49 o
 -17  23   5       16.66       18.52      9.61 o
 -16  23   5       13.39       13.33     17.77 o
 -15  23   5       45.10       59.97     11.05 o
 -14  23   5       72.38      102.36     12.85 o
 -13  23   5       13.71        7.93     10.51 o
 -12  23   5       40.06       83.01     34.10 o
 -11  23   5        7.38       17.52      9.42 o
 -10  23   5       36.28       58.85     10.62 o
  -9  23   5       19.75       40.59      9.59 o
  -8  23   5       23.67       40.33     11.05 o
  -7  23   5       29.56       32.14     11.87 o
  -6  23   5       15.90       43.53     15.37 o
  -5  23   5       16.70       29.13      8.47 o
  -4  23   5       76.21      134.97     13.38 o
  -3  23   5        8.21       23.25     13.23 o
 -18  24   5       42.41       48.55     18.73 o
 -17  24   5       44.47       52.17     10.51 o
 -16  24   5       47.76       68.09     15.85 o
 -15  24   5        3.83       11.71     12.49 o
 -14  24   5       18.49       34.02     13.45 o
 -13  24   5        2.60       13.48     15.37 o
 -12  24   5        3.57       17.12     11.07 o
 -11  24   5       92.13      112.72     11.49 o
 -10  24   5        9.92       31.52     12.44 o
  -9  24   5       33.07       98.30     38.91 o
  -8  24   5        9.84       43.25     13.23 o
  -7  24   5        3.05       40.67     12.97 o
  -6  24   5       58.76       92.15     43.71 o
 -13  25   5        0.99       15.58     12.48 o
 -12  25   5        9.39       39.54     24.50 o
   0   0   6      622.08      734.89     17.29 o
   0   1   6       62.01       87.90      2.04 o
  -1   2   6      425.39      448.61      5.06 o
   0   2   6     1346.70     1461.34     17.29 o
  -2   3   6      420.23      444.72      5.06 o
  -1   3   6      445.33      437.91     13.45 o
   0   3   6      439.78      425.47      5.31 o
  -3   4   6      156.89      161.23      2.40 o
  -2   4   6     1571.66     1618.48     15.00 o
  -1   4   6     1402.61     1398.61     14.89 o
   0   4   6      289.07      333.37      4.08 o
  -4   5   6      645.10      754.53      6.92 o
  -3   5   6     1057.45     1238.73     10.51 o
  -2   5   6       17.00       20.51      3.36 o
  -1   5   6      197.45      193.16      3.00 o
   0   5   6      257.69      273.22      3.69 o
  -5   6   6      356.64      342.50      4.08 o
  -4   6   6      542.04      571.15     15.37 o
  -3   6   6      914.60      884.39      8.47 o
  -2   6   6      662.28      639.31      6.79 o
  -1   6   6     1621.31     1661.79     12.85 o
   0   6   6      335.11      384.17     16.33 o
  -6   7   6      694.22      688.03      7.38 o
  -5   7   6       18.22       19.66      1.72 o
  -4   7   6      149.06      139.16      6.72 o
  -3   7   6      402.98      411.69      5.76 o
  -2   7   6       36.78       37.47      2.31 o
  -1   7   6      111.43      134.99      2.72 o
   0   7   6      301.30      315.16      4.80 o
  -7   8   6      220.39      210.69      3.36 o
  -6   8   6      255.62      242.67      3.00 o
  -5   8   6      114.38      150.35     11.53 o
  -4   8   6      402.63      388.99      5.31 o
  -3   8   6      917.70      904.95     12.49 o
  -2   8   6      160.91      156.00      7.69 o
  -1   8   6      339.21      359.77      4.08 o
   0   8   6      171.49      161.12      2.31 o
  -8   9   6      342.11      340.56      4.08 o
  -7   9   6      487.53      497.14      4.75 o
  -6   9   6        4.65        2.88      1.92 o
  -5   9   6      135.59      117.00      4.80 o
  -4   9   6       10.59       17.34      2.04 o
  -3   9   6       71.74       71.37      2.31 o
  -2   9   6      738.51      670.53      6.79 o
  -1   9   6      434.89      420.18      5.06 o
   0   9   6       37.79       42.75      2.04 o
  -9  10   6      223.69      225.12      8.65 o
  -8  10   6       32.51       30.86      2.04 o
  -7  10   6      530.12      504.54      8.65 o
  -6  10   6      110.35      110.57      3.00 o
  -5  10   6      376.20      347.82      4.80 o
  -4  10   6      676.43      651.28      6.00 o
  -3  10   6      129.33      137.87      3.40 o
  -2  10   6      520.94      509.40     11.53 o
  -1  10   6      367.60      409.76      4.75 o
   0  10   6      192.24      194.09      3.40 o
 -10  11   6     1334.86     1297.91     22.09 o
  -9  11   6      253.74      256.64      4.38 o
  -8  11   6      108.15      103.54      5.28 o
  -7  11   6      447.66      427.89      5.06 o
  -6  11   6       70.00       66.55      2.88 o
  -5  11   6      127.01      118.97      3.00 o
  -4  11   6      475.83      413.22     10.09 o
  -3  11   6      443.55      456.05     10.09 o
  -2  11   6      442.73      400.75     16.81 o
  -1  11   6      492.84      443.82      5.31 o
   0  11   6      497.57      456.83      5.43 o
 -11  12   6      141.68      131.78      4.80 o
 -10  12   6      643.62      588.64      9.13 o
  -9  12   6     1143.67     1102.46     11.53 o
  -8  12   6      174.71      178.74     13.45 o
  -7  12   6      255.37      245.44      4.75 o
  -6  12   6      560.10      520.24      6.79 o
  -5  12   6      494.36      475.76     13.45 o
  -4  12   6      304.17      300.27      4.61 o
  -3  12   6      381.67      360.36      5.74 o
  -2  12   6      609.63      589.67      6.69 o
  -1  12   6       93.47       87.68      4.80 o
   0  12   6      552.70      539.47      6.43 o
 -12  13   6       30.31       29.50      3.40 o
 -11  13   6      291.48      301.17      4.75 o
 -10  13   6      476.76      419.11     10.57 o
  -9  13   6      438.96      393.80      5.74 o
  -8  13   6      671.51      678.98      8.47 o
  -7  13   6      493.87      495.22      6.79 o
  -6  13   6      321.81      303.06     16.81 o
  -5  13   6       86.06       91.26      2.31 o
  -4  13   6      579.31      593.12      6.69 o
  -3  13   6      471.43      420.80     19.69 o
  -2  13   6       66.04       63.42      2.72 o
  -1  13   6       80.88       74.48      3.40 o
   0  13   6      158.34      159.96      8.65 o
 -13  14   6       12.98       19.62      3.69 o
 -12  14   6        4.10        4.28      3.36 o
 -11  14   6       21.71       21.44      3.20 o
 -10  14   6      367.90      352.77      5.74 o
  -9  14   6      415.22      402.78     15.37 o
  -8  14   6      262.11      255.20     16.81 o
  -7  14   6       22.19       29.81      8.17 o
  -6  14   6      458.25      437.33     17.77 o
  -5  14   6       75.22       83.59     12.01 o
  -4  14   6      364.32      349.55      4.80 o
  -3  14   6      280.25      239.76      4.75 o
  -2  14   6       71.57       64.04      7.20 o
  -1  14   6       59.92       54.62      4.32 o
   0  14   6      101.73       96.05      5.28 o
 -14  15   6      400.73      328.30     10.57 o
 -13  15   6      229.18      197.12      5.06 o
 -12  15   6       74.38       70.09      4.38 o
 -11  15   6        9.15       18.25      3.69 o
 -10  15   6      296.66      281.52      6.11 o
  -9  15   6      165.60      150.82      4.75 o
  -8  15   6       41.17       35.22     10.57 o
  -7  15   6      135.89      106.54      9.61 o
  -6  15   6        7.15       16.33      3.40 o
  -5  15   6      208.24      200.11     20.17 o
  -4  15   6      243.51      228.38      7.20 o
  -3  15   6       42.89       44.80      4.75 o
  -2  15   6       48.37       47.15      4.08 o
  -1  15   6        4.71       14.19      4.38 o
   0  15   6       22.55       10.51     12.01 o
 -15  16   6       59.51       62.86     12.49 o
 -14  16   6      284.05      254.33      7.11 o
 -13  16   6       48.98       48.53     12.01 o
 -12  16   6      332.02      288.19      6.69 o
 -11  16   6      104.90      110.51      5.43 o
 -10  16   6      448.14      411.98      8.75 o
  -9  16   6      295.84      290.14      6.11 o
  -8  16   6       64.10       72.64      7.69 o
  -7  16   6       16.82       13.80      3.69 o
  -6  16   6      164.70      170.27     11.05 o
  -5  16   6       64.02       50.34      9.61 o
  -4  16   6       17.29       23.26     10.57 o
  -3  16   6        2.58        2.00      3.91 o
  -2  16   6      112.95      106.67      6.11 o
  -1  16   6       15.77       16.01     11.53 o
   0  16   6       35.95       35.02     11.53 o
 -16  17   6       19.52       12.84      6.72 o
 -15  17   6       83.29       65.63     10.57 o
 -14  17   6        8.56       19.02      5.06 o
 -13  17   6      162.40      169.62     13.45 o
 -12  17   6      150.50      138.33      6.11 o
 -11  17   6       79.31       84.63      6.11 o
 -10  17   6       95.45       88.55      5.74 o
  -9  17   6       85.66       93.66     11.53 o
  -8  17   6       59.21       43.19      4.38 o
  -7  17   6      115.89      118.28      9.61 o
  -6  17   6       31.29       33.04      8.17 o
  -5  17   6       80.85       82.99     11.05 o
  -4  17   6       13.37       27.24      5.06 o
  -3  17   6      170.82      160.43     11.53 o
  -2  17   6       42.84       54.73     17.29 o
  -1  17   6        9.46       14.16      7.69 o
   0  17   6      101.01       97.11      7.79 o
 -17  18   6        4.89       29.97      8.47 o
 -16  18   6        7.40       16.84      7.69 o
 -15  18   6       96.50       94.65      6.79 o
 -14  18   6        4.17       16.26      9.61 o
 -13  18   6        4.56        3.69      4.80 o
 -12  18   6      138.38      130.25      6.11 o
 -11  18   6       10.05       12.42      5.06 o
 -10  18   6       38.99       36.86      4.61 o
  -9  18   6      158.91      144.21      6.43 o
  -8  18   6       39.81       62.76      5.06 o
  -7  18   6        7.22       22.61      6.24 o
  -6  18   6       88.32       70.89      6.00 o
  -5  18   6       25.09       37.89      6.72 o
  -4  18   6      187.40      181.23     21.13 o
  -3  18   6       49.72       37.07      6.69 o
  -2  18   6      112.59      106.41      8.07 o
  -1  18   6       12.97       16.33      8.65 o
   0  18   6       29.28       23.35     13.93 o
 -18  19   6        5.13       19.57     11.05 o
 -17  19   6       16.22       10.70      7.11 o
 -16  19   6       23.93       19.67      7.27 o
 -15  19   6        4.40        0.00      8.75 o
 -14  19   6       27.21       45.84      7.38 o
 -13  19   6       90.75       95.47      7.11 o
 -12  19   6       58.29       64.33      9.13 o
 -11  19   6       15.37       25.39      4.94 o
 -10  19   6        0.37        6.90      5.31 o
  -9  19   6       29.66       30.26      5.31 o
  -8  19   6       23.60       28.14      7.20 o
  -7  19   6       62.79       57.72     11.53 o
  -6  19   6       16.43       16.44      6.00 o
  -5  19   6       82.85       96.44     16.81 o
  -4  19   6        5.50        5.12      7.73 o
  -3  19   6       87.13      107.27     25.46 o
  -2  19   6       57.77       70.92     14.89 o
  -1  19   6       17.61       22.98     10.09 o
   0  19   6      101.71      109.03     11.49 o
 -19  20   6       43.28       67.12     23.54 o
 -18  20   6       29.60       37.53     10.12 o
 -17  20   6       18.04       34.17      8.15 o
 -16  20   6       32.22       54.75     17.29 o
 -15  20   6        1.68       12.41     11.53 o
 -14  20   6        8.54       29.78      9.51 o
 -13  20   6       56.94       67.45     24.50 o
 -12  20   6       19.38       16.37      8.31 o
 -11  20   6       12.02       17.71      7.61 o
 -10  20   6       38.03       58.13     13.45 o
  -9  20   6        1.43        4.01      7.61 o
  -8  20   6        6.92       24.56      7.61 o
  -7  20   6        4.48       15.22      8.15 o
  -6  20   6       58.70       51.87      8.15 o
  -5  20   6       89.92       89.42     14.41 o
  -4  20   6       93.92      134.15     13.53 o
  -3  20   6       63.92       75.17     38.91 o
  -2  20   6      194.89      236.04     33.62 o
  -1  20   6        6.32       51.51     11.87 o
   0  20   6       55.02       54.70     12.01 o
 -20  21   6        0.44       11.21     12.00 o
 -19  21   6        8.90       16.33     14.89 o
 -18  21   6        9.95        8.30      8.47 o
 -17  21   6       25.57       28.50      9.00 o
 -16  21   6       64.39       66.13     10.19 o
 -15  21   6       66.22       71.79      9.59 o
 -14  21   6       32.91       56.68      9.83 o
 -13  21   6       20.45       28.69      9.83 o
 -12  21   6       12.76       17.37     18.25 o
 -11  21   6        6.41       19.69     12.01 o
 -10  21   6       29.99       47.97     12.97 o
  -9  21   6        0.52       14.26     10.80 o
  -8  21   6       59.21       64.31     11.07 o
  -7  21   6       19.41       20.65     12.97 o
  -6  21   6       48.15       47.80     21.13 o
  -5  21   6        2.01       14.95     13.91 o
  -4  21   6       35.71       42.86     10.87 o
  -3  21   6       80.17       72.46     11.87 o
  -2  21   6       23.25       32.40     12.23 o
  -1  21   6        3.20       12.70     10.80 o
 -19  22   6       34.30       83.51     12.44 o
 -18  22   6       33.58       86.43     19.69 o
 -17  22   6        4.34       37.02     10.12 o
 -16  22   6        6.48       11.66     12.49 o
 -15  22   6       18.69       12.01     10.87 o
 -14  22   6        1.58        3.07      7.99 o
 -13  22   6       19.43       39.25     23.54 o
 -12  22   6       28.27       41.83      9.83 o
 -11  22   6       20.16       30.37     11.31 o
 -10  22   6       66.05       77.04     12.00 o
  -9  22   6       65.35      106.78     25.94 o
  -8  22   6        8.85       30.12     14.41 o
  -7  22   6       13.35       21.25     24.02 o
  -6  22   6       18.70       30.99     10.51 o
  -5  22   6        0.36       21.61     11.55 o
  -4  22   6       46.58       78.34     15.27 o
  -3  22   6       88.73      150.08     14.41 o
 -17  23   6       52.85       77.45     12.44 o
 -16  23   6       55.28       80.02     16.33 o
 -15  23   6       60.43       78.99     27.38 o
 -14  23   6       23.75       43.39     10.19 o
 -13  23   6        6.61       23.90     17.29 o
 -12  23   6       15.08       53.74     12.85 o
 -11  23   6        4.35       35.09     24.02 o
 -10  23   6       18.28       42.73     17.77 o
  -9  23   6       27.58       74.89     13.93 o
  -8  23   6        0.72       14.96     12.01 o
  -7  23   6       15.83       28.16     16.81 o
  -6  23   6       19.13       16.49     10.12 o
 -14  24   6       40.61      113.05     68.69 o
 -13  24   6       38.27       37.83     23.06 o
 -12  24   6       38.67       57.75     14.55 o
 -11  24   6       22.52       12.39     13.33 o
 -10  24   6       46.08       31.99     20.65 o
   0   1   7      161.49      147.46      2.04 o
  -1   2   7       45.77       47.66      1.72 o
   0   2   7      412.35      452.73      5.76 o
  -2   3   7      678.92      647.96      9.13 o
  -1   3   7      203.99      197.90      3.40 o
   0   3   7      151.14      165.78      3.40 o
  -3   4   7      144.34      154.52      8.17 o
  -2   4   7      457.04      435.17      5.31 o
  -1   4   7      217.82      205.96      4.32 o
   0   4   7      108.74      116.24      6.24 o
  -4   5   7      143.30      125.85      2.72 o
  -3   5   7      936.22      909.26     11.53 o
  -2   5   7       44.81       42.24      4.32 o
  -1   5   7      116.95      138.05      5.28 o
   0   5   7       11.71       17.64      8.17 o
  -5   6   7       31.86       31.14      1.60 o
  -4   6   7       46.20       61.44      2.31 o
  -3   6   7      103.91      103.04      2.47 o
  -2   6   7       20.91       16.33      2.04 o
  -1   6   7       39.53       38.94      2.31 o
   0   6   7       97.75       94.72      2.31 o
  -6   7   7      543.86      540.46      7.20 o
  -5   7   7      183.76      168.66      4.80 o
  -4   7   7      133.45      128.58      3.00 o
  -3   7   7      277.23      245.83      9.13 o
  -2   7   7       26.64       29.77      3.84 o
  -1   7   7      154.86      134.49      3.40 o
   0   7   7       66.86       68.22      2.72 o
  -7   8   7      354.71      347.51      7.20 o
  -6   8   7      250.62      235.68      3.91 o
  -5   8   7        2.51        6.72      2.31 o
  -4   8   7      125.80      107.15      3.69 o
  -3   8   7      216.09      211.08      4.80 o
  -2   8   7      424.41      427.72     24.98 o
  -1   8   7      935.45      914.90      9.42 o
   0   8   7      324.31      323.51      9.13 o
  -8   9   7      500.37      461.77      5.51 o
  -7   9   7      250.16      261.01      4.80 o
  -6   9   7      196.91      174.19      4.32 o
  -5   9   7      100.97      105.48      3.20 o
  -4   9   7      214.31      221.02      5.76 o
  -3   9   7      449.33      434.21      5.74 o
  -2   9   7       21.27       28.02      2.47 o
  -1   9   7      117.46      123.67      5.28 o
   0   9   7      461.30      388.18      5.76 o
  -9  10   7      196.71      196.51      3.40 o
  -8  10   7      112.25      107.22      3.00 o
  -7  10   7      133.19      117.77      5.28 o
  -6  10   7       46.74       50.79      3.00 o
  -5  10   7       49.04       58.10      3.00 o
  -4  10   7       12.20       14.66      2.47 o
  -3  10   7      491.20      441.80     18.73 o
  -2  10   7       20.35       29.88      2.88 o
  -1  10   7      669.86      643.02      7.11 o
   0  10   7      155.98      148.98      3.00 o
 -10  11   7       21.38       27.29      3.84 o
  -9  11   7       12.20       17.78      2.04 o
  -8  11   7      233.05      218.63      4.32 o
  -7  11   7      342.76      320.78      4.61 o
  -6  11   7       29.91       35.68      2.47 o
  -5  11   7       66.04       57.70      2.72 o
  -4  11   7      122.67      107.34      3.00 o
  -3  11   7        8.36       13.12      2.31 o
  -2  11   7       92.56       96.57      2.72 o
  -1  11   7      438.51      404.20     10.09 o
   0  11   7      958.28      878.51      8.83 o
 -11  12   7      225.09      208.57      4.80 o
 -10  12   7      226.66      221.32      7.20 o
  -9  12   7       40.32       45.17      2.72 o
  -8  12   7      190.01      171.49      3.40 o
  -7  12   7       32.59       31.84      2.31 o
  -6  12   7      285.22      257.62      5.76 o
  -5  12   7      224.65      199.48      3.69 o
  -4  12   7       70.27       61.54      2.72 o
  -3  12   7      324.86      290.37      8.65 o
  -2  12   7      166.35      169.09      3.40 o
  -1  12   7      155.92      124.15      3.84 o
   0  12   7       11.74        6.11      6.72 o
 -12  13   7      125.99      103.76      4.08 o
 -11  13   7      287.13      257.62      5.06 o
 -10  13   7        8.28       11.22      3.84 o
  -9  13   7      109.61       99.45      3.40 o
  -8  13   7      273.23      221.61     13.45 o
  -7  13   7       14.37       16.56      3.36 o
  -6  13   7      221.72      219.89      9.61 o
  -5  13   7       68.41       54.63      3.00 o
  -4  13   7      489.36      463.64      5.74 o
  -3  13   7       43.57       41.79      2.72 o
  -2  13   7      316.82      281.59      5.74 o
  -1  13   7      239.87      202.77      4.75 o
   0  13   7       29.45       34.70      6.00 o
 -13  14   7      111.47       97.55      6.72 o
 -12  14   7      472.32      432.61      7.20 o
 -11  14   7       54.99       57.93      4.80 o
 -10  14   7      385.74      397.30      6.79 o
  -9  14   7        6.57        7.36      3.00 o
  -8  14   7      166.20      166.12      4.38 o
  -7  14   7      119.33      114.08      5.28 o
  -6  14   7       50.45       55.34      3.40 o
  -5  14   7       74.64       67.48      4.80 o
  -4  14   7      101.71       88.02     10.57 o
  -3  14   7       44.36       39.76      3.84 o
  -2  14   7       28.69       27.58      3.91 o
  -1  14   7       43.25       41.93     14.41 o
   0  14   7      176.48      151.81      6.11 o
 -14  15   7       69.59       57.99      7.11 o
 -13  15   7       12.98       12.07      5.31 o
 -12  15   7        1.08        7.17      6.72 o
 -11  15   7        0.53        7.55      7.69 o
 -10  15   7       39.31       24.98      4.80 o
  -9  15   7       85.03       66.13      8.17 o
  -8  15   7      107.82      114.07      4.38 o
  -7  15   7       98.87       88.91      4.38 o
  -6  15   7      117.07      102.92     10.57 o
  -5  15   7       13.40       25.97      4.08 o
  -4  15   7      191.93      195.82     13.45 o
  -3  15   7       91.81       81.43      7.69 o
  -2  15   7      249.15      210.86     10.57 o
  -1  15   7       85.96       62.75      6.43 o
   0  15   7       27.83       36.55     13.45 o
 -15  16   7       34.61       28.86      6.43 o
 -14  16   7       94.43       99.57      9.13 o
 -13  16   7        4.18       18.96      5.67 o
 -12  16   7       26.46       31.12      5.76 o
 -11  16   7      113.04      123.35      6.22 o
 -10  16   7       35.06       41.97      5.76 o
  -9  16   7       85.37       72.64     11.53 o
  -8  16   7       51.09       45.15      5.31 o
  -7  16   7       30.31       26.99      5.76 o
  -6  16   7       67.77       60.68      4.38 o
  -5  16   7       93.01       79.87      5.06 o
  -4  16   7      238.04      192.18      7.61 o
  -3  16   7        5.09        7.24      8.17 o
  -2  16   7      107.90       91.33      6.69 o
  -1  16   7        9.78       15.47      6.22 o
   0  16   7       58.29       84.88     15.85 o
 -16  17   7       15.13       41.99     16.33 o
 -15  17   7       15.05       17.64      7.38 o
 -14  17   7       31.07       39.20      8.17 o
 -13  17   7       41.99       28.32      6.43 o
 -12  17   7      107.01       88.02     11.53 o
 -11  17   7       45.85       54.33      8.65 o
 -10  17   7       35.35       57.66     18.73 o
  -9  17   7       82.57       66.92      5.28 o
  -8  17   7      125.64      135.60      6.72 o
  -7  17   7      159.09      125.74      5.74 o
  -6  17   7       38.08       40.92      5.31 o
  -5  17   7        1.60       11.39      7.11 o
  -4  17   7        8.40       12.91      7.79 o
  -3  17   7       36.13       54.81      7.38 o
  -2  17   7       21.02       38.29      9.42 o
  -1  17   7       46.91       99.31     10.62 o
   0  17   7       21.47       25.65     24.98 o
 -17  18   7       79.24       70.88     28.34 o
 -16  18   7       61.59       68.72     10.19 o
 -15  18   7       20.54       25.39      7.11 o
 -14  18   7       44.21       40.94      8.83 o
 -13  18   7        7.68       18.83     17.29 o
 -12  18   7       18.12       26.97     24.02 o
 -11  18   7        9.81       12.44      6.22 o
 -10  18   7        1.69       27.53     13.93 o
  -9  18   7       36.05       41.24      5.28 o
  -8  18   7       68.08       57.36      5.74 o
  -7  18   7        4.26       10.16      8.65 o
  -6  18   7        2.84       12.99     12.49 o
  -5  18   7      152.94      169.37     16.33 o
  -4  18   7       30.73       33.68     22.58 o
  -3  18   7       14.72       10.01      8.52 o
  -2  18   7        6.56       23.30      9.44 o
  -1  18   7        2.15       11.20      9.83 o
   0  18   7       50.22       67.63     11.19 o
 -18  19   7        5.46       14.85     11.07 o
 -17  19   7        7.58       18.93      9.15 o
 -16  19   7        2.70       18.32     14.89 o
 -15  19   7       32.34       40.26     17.29 o
 -14  19   7       76.54       96.63      9.15 o
 -13  19   7       45.87       39.76      9.44 o
 -12  19   7       13.71        1.75      7.38 o
 -11  19   7       28.69       16.81     10.09 o
 -10  19   7       23.46       37.64      8.65 o
  -9  19   7       13.34       24.34      8.07 o
  -8  19   7      108.56      125.17     14.89 o
  -7  19   7        7.76       10.57     10.57 o
  -6  19   7       49.07       55.44     11.53 o
  -5  19   7       17.48       33.82     12.97 o
  -4  19   7       40.18       67.37     10.83 o
  -3  19   7       22.68       27.47     22.09 o
  -2  19   7        4.29       12.14     11.07 o
  -1  19   7       28.88       29.50     21.13 o
   0  19   7        0.93        5.42     10.51 o
 -19  20   7        0.29       25.46     11.55 o
 -18  20   7       45.09       52.63     10.87 o
 -17  20   7       58.71       51.14     13.93 o
 -16  20   7       30.70       28.57     16.81 o
 -15  20   7       12.20       19.77     11.73 o
 -14  20   7        1.66       11.37      8.47 o
 -13  20   7        2.80        6.57      8.47 o
 -12  20   7       65.41       88.93     12.97 o
 -11  20   7       10.75       24.73      9.15 o
 -10  20   7        2.65       16.73     11.53 o
  -9  20   7       31.96       45.13     10.51 o
  -8  20   7       19.16       39.12     11.07 o
  -7  20   7       24.79       43.40     11.31 o
  -6  20   7       40.61       50.38     13.45 o
  -5  20   7       58.99       95.18     12.43 o
  -4  20   7       14.12       12.49     10.12 o
  -3  20   7        1.55       38.20     14.89 o
  -2  20   7       19.24       13.98      9.42 o
  -1  20   7       10.65       11.24     11.19 o
 -18  21   7       18.06       63.02     11.31 o
 -17  21   7       15.76       46.76     24.50 o
 -16  21   7       11.30       30.00     30.26 o
 -15  21   7        1.81       27.96     12.07 o
 -14  21   7       18.94       50.94     15.37 o
 -13  21   7       64.77       89.63      9.83 o
 -12  21   7       45.56       42.52      9.83 o
 -11  21   7       58.06       60.56     11.02 o
 -10  21   7       15.84       13.82     13.93 o
  -9  21   7       13.86       37.69     10.83 o
  -8  21   7       36.28       55.17     12.23 o
  -7  21   7       29.58       30.98     12.97 o
  -6  21   7       12.36        9.82     13.91 o
  -5  21   7       21.55       33.23     24.50 o
  -4  21   7        7.80       28.99     11.19 o
  -3  21   7        9.71       13.69     10.62 o
 -17  22   7        8.32       49.95     15.37 o
 -16  22   7       11.19       54.65     45.15 o
 -15  22   7       10.34       16.16     11.31 o
 -14  22   7       22.00       35.66     10.31 o
 -13  22   7        8.87       28.34     11.73 o
 -12  22   7       42.18       60.78     29.30 o
 -11  22   7        5.28       24.02     23.06 o
 -10  22   7       60.10       70.39     12.23 o
  -9  22   7       19.93       30.18     11.73 o
  -8  22   7       27.36       40.56     15.37 o
  -7  22   7       31.90       91.10     55.72 o
  -6  22   7       20.10      100.50     35.06 o
  -5  22   7      116.71      170.57     13.53 o
 -13  23   7       56.34       89.34     21.13 o
 -12  23   7        2.78       17.51     13.13 o
 -11  23   7       16.68       27.88     15.85 o
 -10  23   7       11.71        0.00     15.45 o
   0   1   8      320.70      334.48      3.69 o
  -1   2   8      537.09      578.44      6.22 o
   0   2   8       39.12       47.79      3.36 o
  -2   3   8      194.20      189.65      8.65 o
  -1   3   8      214.66      244.46     10.57 o
   0   3   8      100.58       93.94      9.61 o
  -3   4   8      327.77      347.98     12.49 o
  -2   4   8      507.41      547.22      6.92 o
  -1   4   8      309.70      319.49      5.06 o
   0   4   8       53.13       47.60      2.72 o
  -4   5   8       47.07       44.60      6.24 o
  -3   5   8       29.25       34.65      2.88 o
  -2   5   8      460.07      457.56      6.22 o
  -1   5   8       53.33       52.89      5.28 o
   0   5   8      193.30      196.30      3.91 o
  -5   6   8      260.26      257.73      8.17 o
  -4   6   8      401.18      391.77     11.05 o
  -3   6   8      113.06      100.67      3.00 o
  -2   6   8      181.62      186.06      3.91 o
  -1   6   8       45.08       45.48      3.84 o
   0   6   8      294.48      290.19      4.80 o
  -6   7   8      500.39      441.17      5.31 o
  -5   7   8      297.13      303.09      4.08 o
  -4   7   8      320.98      311.53      4.61 o
  -3   7   8       20.70       22.40      2.31 o
  -2   7   8       17.43       26.19      4.32 o
  -1   7   8       40.58       37.95      2.72 o
   0   7   8      223.21      243.69      4.38 o
  -7   8   8       90.42       82.74     10.09 o
  -6   8   8      222.85      207.00      4.80 o
  -5   8   8       61.80       74.55      2.58 o
  -4   8   8      349.44      333.84      4.75 o
  -3   8   8      307.27      260.95      4.61 o
  -2   8   8      248.22      257.06      4.80 o
  -1   8   8      245.71      280.91      4.38 o
   0   8   8      352.78      342.39      8.65 o
  -8   9   8      193.17      182.88      3.91 o
  -7   9   8      402.40      347.32      4.80 o
  -6   9   8      236.26      226.29      4.07 o
  -5   9   8      320.46      292.67      4.38 o
  -4   9   8       77.63       73.82      7.20 o
  -3   9   8       25.68       32.68      5.76 o
  -2   9   8       98.09      101.52      3.91 o
  -1   9   8      182.18      169.31     15.85 o
   0   9   8      168.40      156.93      6.72 o
  -9  10   8       36.13       34.26      3.34 o
  -8  10   8       48.25       41.33      3.20 o
  -7  10   8      108.05      100.07     11.05 o
  -6  10   8      114.58      104.40      3.69 o
  -5  10   8      717.72      653.94      8.47 o
  -4  10   8      303.75      274.64      4.07 o
  -3  10   8      107.09      130.68      3.34 o
  -2  10   8       69.60       69.55      3.36 o
  -1  10   8       82.15       82.88      3.36 o
   0  10   8        3.28        5.76      3.40 o
 -10  11   8       31.86       32.28      7.20 o
  -9  11   8      110.37      103.50      3.91 o
  -8  11   8      476.00      470.45     21.61 o
  -7  11   8      647.77      635.03      8.07 o
  -6  11   8      613.00      577.16      6.92 o
  -5  11   8      235.08      210.65      4.38 o
  -4  11   8      103.98      103.44      3.91 o
  -3  11   8      319.87      323.42      5.51 o
  -2  11   8       68.26       73.01      3.34 o
  -1  11   8      283.78      250.77      9.61 o
   0  11   8        1.66        1.83      3.34 o
 -11  12   8       26.22       24.56      4.80 o
 -10  12   8        6.71        6.55      3.34 o
  -9  12   8      310.35      302.17      6.00 o
  -8  12   8      578.98      528.23      9.22 o
  -7  12   8      147.72      142.78      4.07 o
  -6  12   8      354.73      317.28      6.22 o
  -5  12   8     1147.88      992.03     41.79 o
  -4  12   8      234.40      242.82     12.01 o
  -3  12   8       69.80       79.51      3.91 o
  -2  12   8       70.04       75.28      5.76 o
  -1  12   8       48.44       37.42      4.61 o
   0  12   8       87.28       73.04     11.53 o
 -12  13   8      139.29      130.10      7.11 o
 -11  13   8        7.49       17.77      4.75 o
 -10  13   8       11.66       19.31      4.80 o
  -9  13   8      383.44      328.70      6.92 o
  -8  13   8      846.53      771.58     19.69 o
  -7  13   8      144.57      130.17      6.11 o
  -6  13   8       56.04       41.17      7.20 o
  -5  13   8      287.51      249.45      8.65 o
  -4  13   8      242.88      228.26      6.00 o
  -3  13   8      449.59      382.72     11.53 o
  -2  13   8       75.06       77.84     10.57 o
  -1  13   8      141.88      139.83      8.07 o
   0  13   8       99.64       98.49      7.11 o
 -13  14   8        8.14       16.97      7.11 o
 -12  14   8       35.17       41.82      6.22 o
 -11  14   8       47.77       42.79      5.51 o
 -10  14   8       78.99       79.55      5.74 o
  -9  14   8       36.32       35.12      5.76 o
  -8  14   8       21.09       25.13      5.51 o
  -7  14   8      179.87      188.08      7.38 o
  -6  14   8       28.60       19.92      8.17 o
  -5  14   8       84.73       98.22      5.43 o
  -4  14   8        5.18        3.20      6.00 o
  -3  14   8       79.32       79.10      7.11 o
  -2  14   8       82.24      101.00      7.61 o
  -1  14   8       15.10       32.69      7.11 o
   0  14   8       29.75       25.80     18.25 o
 -14  15   8       23.40       36.73      7.47 o
 -13  15   8       76.02       77.11     16.33 o
 -12  15   8       95.05       83.42      6.69 o
 -11  15   8       73.27       59.59     14.89 o
 -10  15   8       23.26       21.95      5.31 o
  -9  15   8       10.95        8.65      4.94 o
  -8  15   8       31.20       29.48      5.51 o
  -7  15   8       21.05       49.34      9.61 o
  -6  15   8       86.69       92.76      6.79 o
  -5  15   8       28.99       31.35      5.51 o
  -4  15   8       73.23       92.35      9.13 o
  -3  15   8        9.65       19.21      6.00 o
  -2  15   8        7.54       21.61      7.47 o
  -1  15   8       14.15       26.10      7.79 o
   0  15   8       21.54       10.09      8.83 o
 -15  16   8        8.36       10.05      8.75 o
 -14  16   8       68.51       68.58      8.31 o
 -13  16   8        0.37        8.90      7.79 o
 -12  16   8       15.58       22.82      6.69 o
 -11  16   8       29.41       34.20      7.20 o
 -10  16   8        4.77       17.21     12.97 o
  -9  16   8       75.81       81.28      9.13 o
  -8  16   8       67.35       75.69      6.00 o
  -7  16   8       23.09       23.69      6.11 o
  -6  16   8       39.53       45.92     10.57 o
  -5  16   8       43.58       64.24      8.17 o
  -4  16   8       15.24       20.95      7.11 o
  -3  16   8       29.45       40.21      9.83 o
  -2  16   8      102.28       99.84      9.59 o
  -1  16   8        0.42        7.36     10.75 o
   0  16   8       38.70       53.50     10.51 o
 -16  17   8        8.89       14.89     10.87 o
 -15  17   8        2.14       18.29      8.07 o
 -14  17   8       49.98       33.49      8.75 o
 -13  17   8       37.92       37.22     11.87 o
 -12  17   8        0.21       15.44      8.87 o
 -11  17   8        6.29       12.15     10.12 o
 -10  17   8       10.78       34.77      7.38 o
  -9  17   8       94.66       89.65      9.15 o
  -8  17   8      119.73      125.62      9.75 o
  -7  17   8       33.04       16.81     10.19 o
  -6  17   8       15.72       27.68     11.07 o
  -5  17   8       11.37       26.11      9.44 o
  -4  17   8       32.94       37.75      8.75 o
  -3  17   8        4.11       14.79     14.89 o
  -2  17   8        9.40       28.78     17.77 o
  -1  17   8       30.03       53.24     11.05 o
   0  17   8      111.65       98.76     25.46 o
 -17  18   8       21.97       36.31      9.92 o
 -16  18   8       32.41       36.64      9.22 o
 -15  18   8        7.17        2.46      8.47 o
 -14  18   8        5.37        0.96      6.22 o
 -13  18   8        9.33        6.45      9.44 o
 -12  18   8       54.03       69.58     11.02 o
 -11  18   8       31.67       61.62      9.92 o
 -10  18   8        3.68       12.97      8.83 o
  -9  18   8       12.69       19.48      8.47 o
  -8  18   8       14.02       43.78     11.53 o
  -7  18   8       34.46       34.41     11.02 o
  -6  18   8       12.63       29.37     19.21 o
  -5  18   8       17.00       27.51     27.86 o
  -4  18   8        2.32       27.44     12.32 o
  -3  18   8        8.31       23.06     11.49 o
  -2  18   8        0.58       11.06     11.87 o
  -1  18   8       24.37       49.46     25.46 o
   0  18   8       25.75       42.06     11.87 o
 -18  19   8       24.97       58.93     10.12 o
 -17  19   8       37.18       74.39     22.09 o
 -16  19   8       54.38       69.46     28.82 o
 -15  19   8        5.91       24.72     11.91 o
 -14  19   8        1.08        8.11     10.80 o
 -13  19   8        3.15       15.54     10.01 o
 -12  19   8       58.11       74.44     10.80 o
 -11  19   8       12.03       23.24     10.12 o
 -10  19   8       41.32       57.41     12.00 o
  -9  19   8        2.38       11.25      9.22 o
  -8  19   8       17.82       20.15     20.65 o
  -7  19   8        5.93       17.77     17.77 o
  -6  19   8        1.16       15.89     10.83 o
  -5  19   8       14.23       34.82     12.17 o
  -4  19   8       28.55       45.48     14.41 o
  -3  19   8       27.68       48.91     10.57 o
  -2  19   8       59.24       35.53     19.21 o
  -1  19   8       49.27      102.69     12.91 o
 -17  20   8       18.26       10.34      9.92 o
 -16  20   8        3.85       66.99     12.44 o
 -15  20   8        2.39       10.05      9.92 o
 -14  20   8       44.17       41.13     11.91 o
 -13  20   8        6.63       15.89     20.17 o
 -12  20   8       14.38       36.66     12.85 o
 -11  20   8       26.62       61.86     16.81 o
 -10  20   8       19.55       22.37     11.53 o
  -9  20   8       42.26       28.06     10.62 o
  -8  20   8        6.44        6.86     14.22 o
  -7  20   8        5.76       45.11     24.50 o
  -6  20   8       17.82       29.95     15.37 o
  -5  20   8       20.83       52.34     11.55 o
  -4  20   8       57.93      101.27     12.44 o
  -3  20   8        0.06       22.45     12.85 o
 -15  21   8       31.87       89.37     37.47 o
 -14  21   8       16.03       29.39     22.09 o
 -13  21   8       15.97       53.87     13.81 o
 -12  21   8       80.99      137.47     59.08 o
 -11  21   8       70.38      128.18     23.06 o
 -10  21   8        0.53       34.99     13.93 o
  -9  21   8       38.49       71.82     28.82 o
  -8  21   8       24.66       60.96     13.91 o
  -7  21   8        3.37       20.68     12.07 o
  -6  21   8       29.33       62.16     41.79 o
   0   1   9      296.08      299.24      4.75 o
  -1   2   9      258.14      239.27      3.69 o
   0   2   9       40.57       36.50      2.72 o
  -2   3   9      119.29      138.70      9.61 o
  -1   3   9      159.24      162.84      3.69 o
   0   3   9        5.61        8.65      2.72 o
  -3   4   9      170.46      176.28      3.69 o
  -2   4   9      166.95      158.02      8.65 o
  -1   4   9      437.79      435.51      6.24 o
   0   4   9      208.62      189.93      6.24 o
  -4   5   9      121.22      118.19      3.40 o
  -3   5   9       79.72       82.31      3.69 o
  -2   5   9      370.64      339.20      5.76 o
  -1   5   9       19.46       29.48      6.72 o
   0   5   9       62.81       56.02      4.80 o
  -5   6   9        6.83        8.34      4.32 o
  -4   6   9      100.52       83.68      3.40 o
  -3   6   9       12.42       21.91      3.84 o
  -2   6   9       33.88       39.63      3.84 o
  -1   6   9      527.09      535.32     13.93 o
   0   6   9        2.10        5.76      2.72 o
  -6   7   9      101.71      107.20      3.00 o
  -5   7   9       42.13       48.86      4.80 o
  -4   7   9       87.52       85.50      3.00 o
  -3   7   9      426.55      426.53      6.11 o
  -2   7   9      154.74      159.53      9.13 o
  -1   7   9      110.10      111.37      3.36 o
   0   7   9      442.45      407.55      8.65 o
  -7   8   9       41.91       34.61      6.24 o
  -6   8   9      245.92      248.12      5.06 o
  -5   8   9       83.59       86.94      4.08 o
  -4   8   9       42.00       41.80      3.34 o
  -3   8   9       83.95       81.42      3.91 o
  -2   8   9      346.67      333.70      9.13 o
  -1   8   9       99.74       97.11      3.40 o
   0   8   9      301.74      268.43      5.06 o
  -8   9   9        2.95        5.66      3.36 o
  -7   9   9       29.88       29.12      6.24 o
  -6   9   9        6.44       10.31      5.76 o
  -5   9   9       90.73       87.58      4.38 o
  -4   9   9      101.07       97.85     10.57 o
  -3   9   9      263.88      256.61     12.01 o
  -2   9   9       29.07       28.53      3.20 o
  -1   9   9      208.69      202.73     16.33 o
   0   9   9       20.80       23.22      4.08 o
  -9  10   9       66.63       52.15      6.24 o
  -8  10   9        9.14        2.88      4.32 o
  -7  10   9       34.13       55.66      6.24 o
  -6  10   9        2.48        9.93      3.91 o
  -5  10   9        5.83        5.91      4.80 o
  -4  10   9       50.05       57.45      3.69 o
  -3  10   9       30.03       35.83      4.07 o
  -2  10   9      256.80      221.49     10.57 o
  -1  10   9       78.17       68.49      7.20 o
   0  10   9      108.17      106.21      5.06 o
 -10  11   9       21.48       30.52      5.06 o
  -9  11   9       32.42       36.14      5.31 o
  -8  11   9        4.83       11.59      5.31 o
  -7  11   9       24.63       26.82      8.17 o
  -6  11   9       30.48       31.61      5.28 o
  -5  11   9       91.82       97.42      5.51 o
  -4  11   9       62.97       70.38      4.80 o
  -3  11   9      179.69      171.66     17.29 o
  -2  11   9       35.29       44.74      5.76 o
  -1  11   9       14.05       23.22      4.75 o
   0  11   9       27.21       26.61      5.51 o
 -11  12   9       11.57       12.46     11.05 o
 -10  12   9       66.76       61.62      6.11 o
  -9  12   9       26.90       30.71      5.74 o
  -8  12   9       36.72       36.73      6.79 o
  -7  12   9      112.84      115.99     18.25 o
  -6  12   9       23.63       17.28      4.61 o
  -5  12   9       34.02       42.89      4.61 o
  -4  12   9       31.12       35.25      5.43 o
  -3  12   9       61.37       58.96      5.31 o
  -2  12   9      197.13      224.28      7.82 o
  -1  12   9      143.49      136.09      6.55 o
   0  12   9       46.99       52.26      6.39 o
 -12  13   9       12.04       20.58      6.43 o
 -11  13   9       54.93       49.57     10.09 o
 -10  13   9       44.28       37.35      6.00 o
  -9  13   9       13.97       20.02      6.43 o
  -8  13   9       88.47       79.08      7.11 o
  -7  13   9        0.03       18.44      7.69 o
  -6  13   9       18.87       27.99      7.20 o
  -5  13   9       25.22       26.09     12.01 o
  -4  13   9        6.87       23.55      5.43 o
  -3  13   9       22.28       30.04      6.69 o
  -2  13   9       59.50       59.52      6.92 o
  -1  13   9       16.95       24.24      7.11 o
   0  13   9       57.11       71.69     24.50 o
 -13  14   9       30.14       17.54     16.33 o
 -12  14   9       48.50       46.02      8.47 o
 -11  14   9       20.03        9.80      6.39 o
 -10  14   9        5.21        8.31      6.69 o
  -9  14   9      204.31      190.68      9.15 o
  -8  14   9       33.34       60.58     21.61 o
  -7  14   9       50.62       33.76     17.29 o
  -6  14   9       19.08       31.72      6.11 o
  -5  14   9        8.73       14.29      8.65 o
  -4  14   9       71.44       82.39      6.43 o
  -3  14   9       78.69       78.09     13.45 o
  -2  14   9       43.97       39.64      8.75 o
  -1  14   9      195.46      199.20     11.87 o
   0  14   9      217.60      240.71     12.23 o
 -14  15   9       40.87       46.57     20.17 o
 -13  15   9       95.08       92.79     15.85 o
 -12  15   9      113.80      115.62     11.53 o
 -11  15   9       35.89       27.52      8.87 o
 -10  15   9       24.67       15.80     12.49 o
  -9  15   9       17.10       20.07      8.71 o
  -8  15   9       25.10       38.10      9.42 o
  -7  15   9       13.07       18.01      7.82 o
  -6  15   9       54.83       42.36      9.15 o
  -5  15   9       70.39      104.32     10.19 o
  -4  15   9       67.41       61.85     12.97 o
  -3  15   9       44.50       39.39     10.12 o
  -2  15   9        6.94       13.45     10.19 o
  -1  15   9        3.88       18.39     11.53 o
   0  15   9        2.88       12.49     10.19 o
 -15  16   9       23.44       39.64     12.43 o
 -14  16   9      110.32       82.87     11.07 o
 -13  16   9       35.80       53.71     10.38 o
 -12  16   9        8.09        6.06      9.02 o
 -11  16   9       14.18        6.85     10.12 o
 -10  16   9       20.85       57.36     17.29 o
  -9  16   9       17.87       20.96      8.87 o
  -8  16   9        9.48        9.89      8.28 o
  -7  16   9       30.47       28.23     11.53 o
  -6  16   9       24.91       41.37     10.80 o
  -5  16   9        3.59        4.67      9.44 o
  -4  16   9       26.66       64.54     10.51 o
  -3  16   9        1.74        7.69     10.19 o
  -2  16   9       10.63       28.86     21.13 o
  -1  16   9       38.30       45.15     11.19 o
   0  16   9       12.70        3.71      6.09 o
 -16  17   9       26.34       42.21     10.87 o
 -15  17   9       27.03       25.38     18.73 o
 -14  17   9       17.04       47.47     12.00 o
 -13  17   9        4.34        9.43     16.33 o
 -12  17   9       56.63       66.42     11.73 o
 -11  17   9       66.04       92.87     24.50 o
 -10  17   9      124.95      123.87     20.65 o
  -9  17   9       22.98       37.93     12.44 o
  -8  17   9        3.05       14.22     11.87 o
  -7  17   9        2.64       21.61     11.55 o
  -6  17   9        4.15       15.13     17.29 o
  -5  17   9        2.96       24.73     10.51 o
  -4  17   9        0.88        7.69     10.19 o
  -3  17   9        3.89       11.81     10.38 o
  -2  17   9       16.44       11.23     12.22 o
  -1  17   9        1.85       24.89     11.07 o
   0  17   9       35.71       54.64     10.80 o
 -16  18   9       19.32       45.98     11.87 o
 -15  18   9       96.72      147.54     27.38 o
 -14  18   9        2.09       12.63     12.49 o
 -13  18   9        0.25        3.92     10.22 o
 -12  18   9        1.34       23.43     17.77 o
 -11  18   9       77.82      105.60     14.90 o
 -10  18   9        3.76       51.64     19.69 o
  -9  18   9       57.17       93.99     13.53 o
  -8  18   9        1.26       15.64     11.53 o
  -7  18   9       30.18       29.01     10.12 o
  -6  18   9       13.99       26.46     11.07 o
  -5  18   9        6.50       48.72     22.58 o
  -4  18   9        3.98       28.08     11.87 o
  -3  18   9       13.33       39.56     29.30 o
  -2  18   9        5.57       45.15     11.07 o
 -15  19   9        9.60       22.55     19.21 o
 -14  19   9       44.60       91.37     37.95 o
 -13  19   9       27.59       30.45     11.91 o
 -12  19   9       31.00       51.00     14.90 o
 -11  19   9       11.24       38.62     14.41 o
 -10  19   9       10.43       12.90     14.22 o
  -9  19   9        8.74       28.56     13.81 o
  -8  19   9       63.54       92.53     13.62 o
  -7  19   9       15.34       22.63     12.00 o
  -6  19   9        2.18       25.31     10.31 o
  -5  19   9       23.58       46.64     12.01 o
  -4  19   9        7.95        8.18     12.23 o
 -12  20   9        6.79        7.66     12.80 o
 -11  20   9        0.38       45.71     24.50 o
 -10  20   9       17.12       20.60     12.00 o
  -9  20   9       14.98       35.72     12.80 o
  -8  20   9        4.63       80.37     14.76 o
   0   1  10       91.96       89.34      3.20 o
  -1   2  10      144.36      153.25      5.28 o
   0   2  10       22.88       21.39      3.00 o
  -2   3  10       53.91       68.24      3.69 o
  -1   3  10      338.35      312.75      5.74 o
   0   3  10      285.97      269.54      5.06 o
  -3   4  10      593.07      617.06      8.31 o
  -2   4  10      710.86      691.18      8.83 o
  -1   4  10       74.18       71.34      3.69 o
   0   4  10      105.82      107.57      3.69 o
  -4   5  10      150.49      158.06      4.75 o
  -3   5  10       63.05       64.72      4.80 o
  -2   5  10        7.56        7.30      3.20 o
  -1   5  10      131.44      115.04      5.28 o
   0   5  10      219.88      219.67      8.17 o
  -5   6  10      204.59      195.09     18.25 o
  -4   6  10       61.68       76.85      4.08 o
  -3   6  10       67.83       67.89      4.08 o
  -2   6  10       66.65       73.82      7.69 o
  -1   6  10       24.34       22.23      4.80 o
   0   6  10      127.91      132.38      6.24 o
  -6   7  10        7.52        8.65      5.76 o
  -5   7  10      420.06      393.41      8.15 o
  -4   7  10      177.46      155.19      5.28 o
  -3   7  10      204.93      186.54     15.37 o
  -2   7  10       76.04       84.72      4.38 o
  -1   7  10       25.01       36.19      4.80 o
   0   7  10        1.28        4.80      4.75 o
  -7   8  10       25.67       35.23      4.75 o
  -6   8  10       38.40       42.75      4.75 o
  -5   8  10      185.76      179.51     12.01 o
  -4   8  10       12.94       21.58     10.57 o
  -3   8  10       17.49       17.22      4.38 o
  -2   8  10       80.62       67.92      5.76 o
  -1   8  10       33.20       36.91      4.75 o
   0   8  10       19.94       26.64      4.75 o
  -8   9  10       11.67        5.28      5.28 o
  -7   9  10        1.40       15.97      5.28 o
  -6   9  10       96.43       95.70      5.43 o
  -5   9  10      136.06      115.00     10.57 o
  -4   9  10       26.85       24.02      4.61 o
  -3   9  10       32.95       34.24      4.80 o
  -2   9  10      143.43      146.18      6.11 o
  -1   9  10        7.66       10.89      8.17 o
   0   9  10       27.86       26.50     12.49 o
  -9  10  10        5.22       28.17     19.69 o
  -8  10  10       20.75       37.28      6.00 o
  -7  10  10        6.76        8.20      7.69 o
  -6  10  10       63.29       66.02      5.76 o
  -5  10  10       55.40       58.40      5.74 o
  -4  10  10       45.51       56.58      9.61 o
  -3  10  10       81.87       79.63      5.31 o
  -2  10  10       39.87       35.21      5.06 o
  -1  10  10       78.09       79.79      6.22 o
   0  10  10       37.24       32.61      5.67 o
 -10  11  10       32.88       49.98      7.41 o
  -9  11  10       44.62       47.19      6.69 o
  -8  11  10       59.87       71.19      8.65 o
  -7  11  10       17.95       29.51      6.69 o
  -6  11  10       19.53       30.74     11.05 o
  -5  11  10       71.32       71.92      8.15 o
  -4  11  10      199.93      168.82      8.15 o
  -3  11  10       66.26       67.04     20.65 o
  -2  11  10        8.59        7.44      6.69 o
  -1  11  10       64.01       68.97      9.00 o
   0  11  10        1.18        2.56      9.00 o
 -11  12  10       29.04       18.07     13.93 o
 -10  12  10       13.99       27.88     25.46 o
  -9  12  10       27.76       21.96      9.22 o
  -8  12  10        9.61       18.73      8.07 o
  -7  12  10      176.85      163.00     18.73 o
  -6  12  10       51.79       60.48      6.92 o
  -5  12  10       14.52       11.19      8.17 o
  -4  12  10      133.07      127.80      8.52 o
  -3  12  10      113.74      101.79      9.69 o
  -2  12  10      116.29      124.96     28.34 o
  -1  12  10       48.04       56.33     10.57 o
   0  12  10       34.44       24.51     10.51 o
 -12  13  10       36.68       35.60     10.80 o
 -11  13  10       41.48       46.53     16.81 o
 -10  13  10       11.37       16.89      9.42 o
  -9  13  10       17.44       22.09     12.49 o
  -8  13  10        7.74       32.79      7.99 o
  -7  13  10       87.49       96.66     19.69 o
  -6  13  10       19.36       18.73      8.07 o
  -5  13  10       74.77       80.55     19.69 o
  -4  13  10       91.43      113.22     10.19 o
  -3  13  10       22.74       25.09      9.13 o
  -2  13  10       58.67       62.31     12.07 o
  -1  13  10      118.67       98.19     10.87 o
   0  13  10       68.81       53.25      9.69 o
 -13  14  10       65.43       77.22     12.97 o
 -12  14  10       26.88       20.74      9.42 o
 -11  14  10        4.35       13.83      9.92 o
 -10  14  10        2.33       37.53     19.69 o
  -9  14  10       33.44       38.81     16.81 o
  -8  14  10       56.04       73.79     16.33 o
  -7  14  10       47.61       16.65     10.09 o
  -6  14  10       24.92       20.17      9.51 o
  -5  14  10       13.60       25.05     12.49 o
  -4  14  10       65.95       88.18     17.77 o
  -3  14  10       29.95       41.12     16.81 o
  -2  14  10        7.42       23.31     12.32 o
  -1  14  10        9.71       18.15     12.00 o
   0  14  10       11.92       19.45     11.73 o
 -14  15  10       38.37       48.57     11.87 o
 -13  15  10       31.82       34.83     12.01 o
 -12  15  10        4.67       14.41     16.81 o
 -11  15  10       16.28       30.15     10.12 o
 -10  15  10        8.12       21.10     10.12 o
  -9  15  10        1.89       27.71     10.83 o
  -8  15  10       90.79      114.90     12.00 o
  -7  15  10        6.30       19.98      9.59 o
  -6  15  10       77.07       72.73     10.19 o
  -5  15  10       50.32       67.21     19.21 o
  -4  15  10       26.98       48.12     12.22 o
  -3  15  10       39.53        1.92     11.49 o
  -2  15  10       21.47       32.17     12.62 o
  -1  15  10       39.62       60.83     11.91 o
   0  15  10       22.60       66.78     12.92 o
 -15  16  10       10.95       12.65     11.94 o
 -14  16  10       74.28       80.25     12.44 o
 -13  16  10       13.58       14.97     11.73 o
 -12  16  10       29.52       51.91     34.10 o
 -11  16  10        5.31       29.95     11.02 o
 -10  16  10       10.31       11.53     13.59 o
  -9  16  10       13.39       12.20     23.54 o
  -8  16  10       56.03       74.85     25.94 o
  -7  16  10       50.62       58.48     12.17 o
  -6  16  10        5.73       17.11     16.81 o
  -5  16  10       33.87       37.62     25.46 o
  -4  16  10        7.34       32.02     22.09 o
  -3  16  10      126.66      168.87     43.23 o
  -2  16  10        9.74       83.00     46.11 o
  -1  16  10       29.32       42.80     13.53 o
 -14  17  10       24.39       31.53     21.13 o
 -13  17  10        9.40       37.11     11.17 o
 -12  17  10        2.49       55.76     37.47 o
 -11  17  10        0.65       39.76     13.13 o
 -10  17  10       19.15       68.47     13.45 o
  -9  17  10       42.44       95.92     26.90 o
  -8  17  10       27.56       31.93     14.41 o
  -7  17  10       45.10       68.87     29.30 o
  -6  17  10        3.08       21.51     18.25 o
  -5  17  10        3.91       40.17     32.18 o
  -4  17  10       23.20       53.84     21.61 o
  -3  17  10       25.81       51.87     21.13 o
 -11  18  10       19.08       64.80     14.89 o
 -10  18  10        6.94       38.32     12.55 o
  -9  18  10        6.58       35.63     15.85 o
  -8  18  10       63.22       52.77     14.59 o
  -7  18  10       21.46       34.45     14.90 o
   0   1  11       19.62       18.79      4.75 o
  -1   2  11       71.22       83.15      9.13 o
   0   2  11      115.17       99.94      6.11 o
  -2   3  11       81.72       97.53      6.69 o
  -1   3  11      205.64      212.95     13.93 o
   0   3  11      106.99      107.63      6.11 o
  -3   4  11       13.43        7.52      5.74 o
  -2   4  11       63.66       57.62     10.09 o
  -1   4  11       31.52       40.63     10.09 o
   0   4  11       28.25       34.52      6.24 o
  -4   5  11       61.54       45.43      6.43 o
  -3   5  11      115.49      101.24     11.53 o
  -2   5  11        8.68       11.53      6.11 o
  -1   5  11      136.45      128.45      7.11 o
   0   5  11        5.38       14.76      6.43 o
  -5   6  11      138.47      140.37      9.13 o
  -4   6  11       72.00       93.53      6.43 o
  -3   6  11        4.58       11.02      5.74 o
  -2   6  11       11.44       25.01      8.65 o
  -1   6  11       41.03       43.37      5.51 o
   0   6  11       47.93       34.58      5.74 o
  -6   7  11        8.22       27.01     12.49 o
  -5   7  11        5.00        8.70     10.57 o
  -4   7  11       17.29       36.25      9.13 o
  -3   7  11       39.62       59.88      7.38 o
  -2   7  11       19.17       19.06      6.22 o
  -1   7  11       74.11       76.48      6.00 o
   0   7  11       28.90       28.87      8.17 o
  -7   8  11       83.06       97.28      7.61 o
  -6   8  11      104.11       98.94      7.11 o
  -5   8  11        8.92       11.69      9.61 o
  -4   8  11        5.96       16.67      6.69 o
  -3   8  11       15.37       28.57     14.89 o
  -2   8  11       23.44       31.22     19.21 o
  -1   8  11       16.14       13.11      5.76 o
   0   8  11       21.46       30.81      6.92 o
  -8   9  11       30.13       31.88      8.17 o
  -7   9  11       22.47       32.28      6.69 o
  -6   9  11       25.96       29.78      8.15 o
  -5   9  11        7.91       16.21      7.79 o
  -4   9  11       30.62       21.50      7.11 o
  -3   9  11        6.13        8.65      5.31 o
  -2   9  11       66.81       50.05      6.43 o
  -1   9  11       42.49       37.20      7.38 o
   0   9  11       59.49       60.67      7.82 o
  -9  10  11       33.16       63.43     14.89 o
  -8  10  11       68.61       77.13      9.22 o
  -7  10  11       16.11       11.53      8.65 o
  -6  10  11        3.75       10.86     12.49 o
  -5  10  11       20.52       20.22      7.79 o
  -4  10  11        3.21       10.02     10.57 o
  -3  10  11       42.97       53.81      8.15 o
  -2  10  11        1.81       18.45      8.07 o
  -1  10  11       66.22       77.74     11.53 o
   0  10  11       40.04       73.33     10.19 o
 -10  11  11       20.05       29.98      9.42 o
  -9  11  11        0.31        8.69      7.69 o
  -8  11  11        7.91       21.61      8.15 o
  -7  11  11        8.44       16.41     10.09 o
  -6  11  11       33.11       48.77     10.57 o
  -5  11  11       47.04       42.68      8.75 o
  -4  11  11        1.96       27.19      9.15 o
  -3  11  11       23.76       20.99      9.15 o
  -2  11  11       42.84       32.37     18.73 o
  -1  11  11       15.82       32.26      9.69 o
   0  11  11       36.35       77.18     23.06 o
 -11  12  11        9.03       23.75     13.45 o
 -10  12  11       24.20       44.53     11.02 o
  -9  12  11       38.70       58.27     18.73 o
  -8  12  11       35.79       49.90     10.09 o
  -7  12  11        2.19       37.93      9.15 o
  -6  12  11       18.74       17.26      9.83 o
  -5  12  11        9.55       17.17     12.32 o
  -4  12  11        7.89       15.49     13.12 o
  -3  12  11       42.45       35.57     10.80 o
  -2  12  11        9.61       44.99     11.07 o
  -1  12  11       65.43       64.36      9.92 o
   0  12  11       27.54       55.24     12.49 o
 -12  13  11       22.70       65.02     24.98 o
 -11  13  11       15.71       52.20     12.97 o
 -10  13  11       63.50      107.99     27.86 o
  -9  13  11        0.30       16.46      9.69 o
  -8  13  11        1.89        3.36      8.15 o
  -7  13  11       30.23       46.20     12.80 o
  -6  13  11        1.26       14.09     12.89 o
  -5  13  11       38.00       51.78     11.35 o
  -4  13  11       13.73       39.21     10.87 o
  -3  13  11        9.17       34.29     23.06 o
  -2  13  11       39.14       45.29     11.76 o
  -1  13  11       16.48       74.82     30.26 o
   0  13  11       20.17       13.91     10.38 o
 -13  14  11        7.36        9.61     14.76 o
 -12  14  11       22.02       58.70     33.62 o
 -11  14  11        8.48       29.79     13.45 o
 -10  14  11       13.39       22.23     11.87 o
  -9  14  11        6.96       23.82     12.97 o
  -8  14  11        2.59       26.65     17.29 o
  -7  14  11       12.40       66.37     13.83 o
  -6  14  11       45.16       84.86     14.61 o
  -5  14  11       24.09       25.81     13.05 o
  -4  14  11        4.71       12.05     12.19 o
  -3  14  11        0.66       38.86     12.07 o
  -2  14  11       14.20       30.03     13.23 o
  -1  14  11       24.52       22.90     14.31 o
 -11  15  11       21.30       16.22     11.52 o
 -10  15  11        4.11       31.70     14.41 o
  -9  15  11       13.04       51.78     33.62 o
  -8  15  11        4.46       54.86     12.92 o
  -7  15  11       23.53       48.94     53.32 o
  -6  15  11       17.90      104.63     78.29 o
  -5  15  11       24.42       36.50     15.37 o
  -4  15  11       21.54        1.92     16.33 o
   0   0  12      291.94      269.94     28.82 o
   0   1  12       14.42       21.43     12.49 o
  -1   2  12       51.67       57.44      9.15 o
   0   2  12       63.96       70.87      9.15 o
  -2   3  12      106.19      116.19     20.65 o
  -1   3  12        4.86       11.05      9.13 o
   0   3  12        6.54       18.19      9.92 o
  -3   4  12       53.32       85.88     22.58 o
  -2   4  12       96.17      117.64      9.15 o
  -1   4  12       76.39       82.89      8.83 o
   0   4  12      208.48      187.63     10.51 o
  -4   5  12      140.54      132.92     10.51 o
  -3   5  12       27.16       30.53     22.58 o
  -2   5  12       26.08       37.24      8.47 o
  -1   5  12        0.66        4.65      8.47 o
   0   5  12       17.52       34.05     21.61 o
  -5   6  12      146.28      120.87     12.01 o
  -4   6  12       33.94       47.48      8.47 o
  -3   6  12       30.23       22.09      6.79 o
  -2   6  12       11.43        9.21     10.09 o
  -1   6  12       12.03       18.13      8.17 o
   0   6  12        0.40        0.96      9.00 o
  -6   7  12       64.26       73.92     11.53 o
  -5   7  12       42.00       59.45     11.02 o
  -4   7  12       25.23       36.82      9.69 o
  -3   7  12       33.06       48.74      9.75 o
  -2   7  12       18.45       20.65      8.15 o
  -1   7  12       14.15       21.13      9.00 o
   0   7  12       15.94       33.91     10.57 o
  -7   8  12       12.29       18.78     10.01 o
  -6   8  12       21.36       54.07     10.31 o
  -5   8  12        0.16        6.24     11.55 o
  -4   8  12        6.06       25.46      9.92 o
  -3   8  12       11.72       23.78     11.53 o
  -2   8  12       11.11       40.06     16.81 o
  -1   8  12       99.42      112.01     13.53 o
   0   8  12        3.50       12.13     12.85 o
  -8   9  12        1.29       17.02     14.89 o
  -7   9  12       34.49       53.23     11.35 o
  -6   9  12       10.90       37.96     36.50 o
  -5   9  12       44.96       68.22     14.89 o
  -4   9  12       14.78       23.90     10.47 o
  -3   9  12        7.57       23.65     23.06 o
  -2   9  12       23.82       34.16     35.54 o
  -1   9  12        8.97       26.04     17.29 o
   0   9  12       31.17       72.08     26.42 o
  -9  10  12       22.64       27.20     14.89 o
  -8  10  12       17.02       35.70     12.07 o
  -7  10  12        6.12       16.84     10.12 o
  -6  10  12       84.17       87.44     19.69 o
  -5  10  12        3.28       21.68     11.53 o
  -4  10  12        7.67       31.84     27.86 o
  -3  10  12        2.01        6.44     10.57 o
  -2  10  12        4.08       34.02     14.59 o
  -1  10  12        3.02       17.80     13.45 o
   0  10  12       27.76       67.89     12.91 o
 -10  11  12        2.49        0.00     16.62 o
  -9  11  12        8.88       91.48     17.77 o
  -8  11  12        9.90       39.52     14.90 o
  -7  11  12        2.48       20.12     16.33 o
  -6  11  12       75.42      118.97     14.76 o
  -5  11  12        5.66       46.50     37.47 o
  -4  11  12        2.14       18.23     12.17 o
  -3  11  12        3.20       42.24     13.53 o
  -2  11  12       12.93       28.91     13.91 o
  -1  11  12       10.96       19.07     13.23 o
  -9  12  12        3.17       52.90     21.61 o
  -8  12  12        2.64       83.58     23.06 o
  -7  12  12        9.58       50.92     27.86 o
  -6  12  12        7.46       25.21     21.13 o
  -5  12  12        1.80       35.82     15.37 o
  -4  12  12        2.53       25.13     35.54 o
  -3  12  12       12.11       47.34     18.93 o
   0   1  13       61.84       99.04     20.17 o
  -1   2  13       15.62       30.70      9.61 o
   0   2  13       33.10       36.22      8.75 o
  -2   3  13        3.63        6.98     10.12 o
  -1   3  13       47.24       53.76      9.44 o
   0   3  13       13.35       29.42      9.15 o
  -3   4  13        0.10       13.06      9.15 o
  -2   4  13       13.62       17.14      8.75 o
  -1   4  13       21.41       21.75      9.44 o
   0   4  13       15.18       23.06     14.41 o
  -4   5  13       31.55       32.45     10.80 o
  -3   5  13       16.69       24.06     26.42 o
  -2   5  13       25.57       18.99     11.02 o
  -1   5  13       23.76       28.99      9.44 o
   0   5  13        0.80       33.41     15.37 o
  -5   6  13        2.95       14.32     10.47 o
  -4   6  13       62.95       70.02     11.07 o
  -3   6  13       10.57       47.25     29.30 o
  -2   6  13       13.54       37.01     12.85 o
  -1   6  13        7.71       39.09     36.50 o
   0   6  13        3.40       10.67     12.17 o
  -6   7  13       12.13       34.16     12.00 o
  -5   7  13       21.75       60.55     25.46 o
  -4   7  13        3.07       40.62     10.80 o
  -3   7  13        9.90       29.05     11.49 o
  -2   7  13        0.66       52.35     13.59 o
  -1   7  13        0.02       28.54     11.49 o
 
